# Supplementary material for: Metagenomic Investigation of Plasma in Individuals with ME/CFS Highlights the Importance of Technical Controls to Elucidate Contamination and Batch Effects
Source: PLoS One. 2016 Nov 2;11(11):e0165691. doi: 10.1371/journal.pone.0165691 (PMC5091812; doi:10.1371/journal.pone.0165691)
Supplement: S1 Table — (XLSX) [file pone.0165691.s003.xlsx]

## Sheet: Non-prescription Medication
Medication	CFS	Healthy	ADCLS	SLE
5-MTHF	0	0	1	0
acetaminophen	0	1	1	0
acidophilus	1	0	0	0
adren pills 300	0	0	1	0
advil	1	0	1	0
alpha lipoic acid	1	0	0	0
antihistamine	0	1	0	0
apple cider vinegar	1	0	0	0
ASA	1	0	0	0
aspirin	2	1	0	0
bilberry	1	0	0	0
black currant seed oil	0	0	0	1
brewer's yeast	0	0	1	0
calcium	4	8	1	3
calcium carbonate	1	0	0	0
calcium citrate	1	1	0	0
calcium/magnesium	1	1	0	0
cetinizine (reactine)	1	0	0	0
chlorella	0	0	1	0
chlorpheniramine maleate	1	0	0	0
chromium	2	0	0	0
cinnamon	0	0	1	0
coenzyme Q10	2	0	1	0
cold fx	0	1	0	0
concentrace mineral	0	0	1	0
conjugated lineolic acid	0	0	0	1
copper	1	0	0	0
CoQ10	2	0	1	0
dairy digestive supplement	0	1	0	0
devil's claw	1	0	0	0
DHA	1	0	0	0
digestive enzymes	0	1	0	0
elderberry	1	0	0	0
EPA	1	0	0	0
evening primrose oil	0	1	2	0
eye formula	1	0	0	0
ferrous gluconate	0	1	0	0
fish oil	0	2	0	0
flax seed	1	0	0	2
folic acid	2	1	0	0
GABA	0	0	1	0
garlic immune formula	1	0	0	0
gaviscon	1	0	0	0
ginko biloba	0	1	0	0
glucosamine	1	0	0	1
glucosamine and chondroitin	1	1	0	0
glucosamine sulfate	0	1	0	1
green tea EGCG	1	0	0	0
greens drink mix	1	0	0	0
guaifenesin	1	0	0	0
healthy aging with NF factors	0	0	1	0
herbal sleep remedy	0	1	0	0
herbal tincture for sleep	1	0	0	0
ibuprofen	1	1	1	0
inosine	1	0	0	0
iodine	0	0	1	0
iron	3	2	2	1
IV glutathione	0	0	1	0
kelp	1	0	0	0
kyolic garlic	1	0	0	0
lecithin	0	1	0	0
l-lysine	1	0	0	0
LMW cell signalling factors	1	0	0	0
L-theanine	1	0	1	0
lutein	2	0	0	0
maca	1	0	0	0
magnesium	11	4	4	1
malic acid	1	0	0	0
marijuana	1	0	0	0
mediclear	0	0	1	0
melatonin	6	0	0	0
metamucil	0	1	0	0
milk thistle	3	0	0	0
moducare	1	0	0	0
MSM	2	0	1	0
multiple B	0	1	0	0
multivitamin	6	10	3	4
Myer's IV's	1	0	0	0
niacin	1	0	0	0
niacinamide	0	0	1	0
olive leaf	1	0	0	0
omega 3	4	3	3	1
papaya enzyme	1	0	0	0
potassium	0	0	1	0
probiotics	3	1	4	1
protein powder	0	1	0	0
psyllium capsules	0	1	0	0
rhodiola rosea	1	0	0	0
ribose	1	0	0	0
salmon force	1	0	0	0
salmon oil	0	0	0	1
salt	1	0	0	0
selenium	2	1	0	0
serrapeptase	0	0	1	0
silica (horsetail)	1	0	0	0
SPIRO (herbal formulation)	0	0	1	0
spirulina powder	0	1	0	0
strong bones	0	0	1	0
three mammalian extracts in emu oil	1	0	0	0
Transfer Factor	0	0	1	0
tumeric rhizome	0	0	1	0
tums	0	0	0	1
turmeric	1	0	0	0
tylenol	3	1	0	1
UDO 8 high potency probiotic	1	0	0	0
vitamin B	0	2	1	0
vitamin B & C complex	0	0	0	1
Vitamin B complex	0	0	1	0
vitamin B complex	3	0	2	0
vitamin B100 complex	2	1	1	1
vitamin B12	5	1	0	1
vitamin B50 Complex	0	0	0	1
vitamin B50 complex	0	0	1	0
vitamin B6	2	0	1	0
Vitamin B6/B12/folate	0	1	0	0
vitamin C	6	1	2	1
vitamin complex	0	1	0	0
vitamin D	10	8	2	6
vitamin D2	1	0	0	0
vitamin D3	7	2	3	1
vitamin E	3	1	0	0
Wobenzym PS	0	0	1	0
wormwood extract 1:5	1	0	0	0
xlear nasal and sinus	1	0	0	0
zinc	5	0	0	0

## Sheet: Prescription Medication
Medication	CFS	Healthy	ADCLS	SLE
adderall	1	0	0	0
albutarol	0	0	1	0
alesse	1	0	0	1
altace	0	1	0	0
amitriptyline	2	0	0	1
andragel 1%	1	0	0	0
apo-hydroxyquine	0	0	0	1
apo-salvent	1	0	0	0
aripiprazole	0	0	1	0
artesunate	1	0	0	0
arthrotec	1	0	0	1
ativan	2	0	1	0
axert (almotriptan)	1	0	0	0
azathioprine	0	0	0	1
benztropine	1	0	0	0
betamethasone cream 0.1%	0	1	0	0
bisoprolol	0	0	0	1
botox	1	0	0	0
bupropion	2	0	0	0
buscopan	1	0	0	0
candesartan	1	0	0	0
celexa	2	0	0	0
certinizine hydrochloride	1	0	0	0
chloroquine diphosphate	0	0	0	1
cipralex	2	0	2	0
clonazepam	0	0	1	0
colchicine	0	0	0	1
compound cream for pain	1	0	0	0
conjugated estrogens	1	1	0	0
cortef	2	0	0	0
coversyl	1	0	0	0
crestor	1	1	0	1
cyclobenzaprine	1	0	0	0
cymbalta	2	0	0	0
dexilant	1	0	0	0
DHEA	2	0	0	0
diazepam	1	0	0	0
dicetel	0	1	0	0
diclectin	0	0	1	0
diclofenac in phlogel	1	0	0	0
domperidone	1	0	0	0
doxepin	2	0	0	0
effexor	0	1	1	0
elavil	1	0	0	0
emtec	1	0	0	0
enalapril	1	0	0	0
esomeprazole	1	0	0	0
estradiol cream	0	1	0	0
estring	0	0	1	0
felodipine	1	0	0	0
flonase	1	0	0	0
fluoxetine	1	1	0	0
flurbiprofen 10% cream	0	0	1	0
gabapentin	2	0	0	0
hydrochloroquine sulfate	0	0	0	2
hydrochlorothiazide	2	1	0	0
hydroxocobalamin B12	1	0	0	0
hydroxychloroquine	0	0	0	2
hydroxyquin	0	0	0	1
hydroxyzine	1	0	0	0
keteprofen 10% cream	0	0	1	0
lithium	1	0	0	0
lorazepam	1	0	0	0
loxartan	0	0	0	1
lyrica	1	0	2	0
medroxy	1	1	0	0
medroxyprogesterone	1	0	0	0
mefenamic acid	0	1	0	0
methotrimeprazine (Nozinan)	0	0	1	0
mezavant	0	0	1	0
Mg chloride	1	0	0	0
modafinil	2	0	0	0
morphine	0	0	1	0
mycophenolate	0	0	0	1
nadolol	1	0	0	0
naltrexone	0	0	1	0
naproxen	2	0	0	1
nasonex	1	0	0	0
nexium	0	0	1	0
nitroglycerin	0	0	1	0
nortiptyline	1	0	0	0
olmesartan medoxomil	0	0	2	0
olmetec	0	0	1	0
omeprazole	1	0	0	0
oxazepam	0	1	0	0
oxycocet	1	0	0	0
paxil	0	0	0	1
plaquenil	0	0	1	3
prednisone	0	0	0	1
pregnenolone	1	0	0	0
premarin	2	1	0	0
prevacid	0	1	0	0
prometrium	0	1	0	0
quetiapine	0	0	1	0
rabeprazole	2	0	0	0
raloxifene	0	0	0	1
ramipril	1	0	0	0
risedronate	1	0	0	0
rosuvastatin	1	0	0	0
seroquel	1	1	0	0
spirolactone	0	0	0	1
spironolactone	0	1	0	0
synthroid	3	2	0	2
T3 liothyronine	2	0	0	0
T4 thyroxine	1	0	0	0
tamsulosin	1	0	0	0
taro-mometasone	1	0	0	0
taurine	1	0	0	0
tramadol	3	0	0	0
travatan eye drops	0	0	1	0
trazadone	1	0	0	0
tylenol #3	2	0	1	0
venlafaxine	0	0	1	0
vitamin B12	1	0	0	0
wellbutrin	0	1	0	0
zolmitriptan	0	1	0	0
zoloft	1	0	0	0
zopiclone	6	0	2	1
