# Supplementary material for: Metagenomic Investigation of Plasma in Individuals with ME/CFS Highlights the Importance of Technical Controls to Elucidate Contamination and Batch Effects
Source: PLoS One. 2016 Nov 2;11(11):e0165691. doi: 10.1371/journal.pone.0165691 (PMC5091812; doi:10.1371/journal.pone.0165691)
Supplement: S2 Table — (XLSX) [file pone.0165691.s004.xlsx]

## Sheet: Sheet1
Group	Batch	# raw reads	# reads entered into host subtraction	# reads after host subtraction	# reads entered into Kraken	# reads Kraken classified at genus level
CFS	1	14156915	4053148	145044	97649	29023
CFS	1	15000233	4103405	151351	111344	28322
Healthy	1	14842392	4412697	150775	106768	28789
Healthy	1	13805240	4221612	173096	113413	32300
CFS	1	13640936	4030785	151081	118689	26799
CFS	1	22262549	3341211	204644	156910	32850
CFS	1	14578847	4025246	142602	118877	25107
MPV	1	8055937	3164169	10940	30295	15846
CFS	1	14537605	4000993	167401	107625	28150
CFS	1	14958654	4460360	131582	92839	24201
Healthy	1	14791431	5893260	149853	104264	24899
Healthy	1	16503651	5400352	175655	104207	27241
Healthy	1	16023139	5385403	114835	93545	19108
Lyme	1	15435857	6165056	198197	133079	27217
Healthy	1	11748672	5510434	161293	70836	29221
Healthy	1	13003100	5886434	176731	93974	27143
Healthy	1	15174999	6029902	146590	86414	23131
Negative	1	7941069	2433725	1966681	353953	27087
Healthy	1	12491338	3596438	111897	83892	18045
Healthy	1	13872359	4364560	129695	93564	20555
Lupus	1	12365248	5394727	121132	75593	21377
CFS	2	15968136	4101745	120982	110179	20750
Healthy	2	13954518	5753215	92452	80564	19631
CFS	2	13735466	3776280	106832	88246	20552
Healthy	2	13221689	6374178	111673	92370	21977
Healthy	2	14313589	4051854	105593	95320	18980
Healthy	2	14097813	4381840	121270	98795	22315
CFS	2	13856913	4079909	121002	87371	22182
CFS	2	14411987	4310581	116387	103578	20576
Healthy	2	13672206	3981056	131685	98595	26623
CFS	2	15522641	4136077	131499	109541	23092
Lyme	1	15855985	5956618	121457	87069	21953
Lyme	1	14667102	5582011	173383	113617	27717
Lupus	1	16108362	5681805	173774	140243	24695
Lupus	1	15496377	5629322	368199	238077	44047
Negative	1	5832042	1841829	1573353	163124	24466
Lyme	1	12699126	5701589	147109	106454	24462
Lyme	1	16748002	5875285	195869	105638	28207
Lyme	1	14085063	5536403	111024	68531	19148
Lupus	1	15267988	5591146	147510	66076	25233
Lupus	1	14382007	5361364	90397	72351	16208
Lupus	1	14467450	5529959	128572	61829	23256
Lyme	1	13234700	5950587	136825	82270	22136
Lyme	1	11341290	5327602	141840	76190	24175
Lyme	1	14780430	5150755	180713	152808	21012
Lyme	1	12568378	4926002	122226	66940	22925
Lyme	1	22873604	8648301	170750	105013	29483
Lyme	1	13544592	5825593	157517	103298	24519
Negative	2	6559957	1356544	989954	1123080	14463
CFS	2	12258006	4268663	88619	69535	18759
Healthy	2	12523674	4332669	92816	74502	19015
CFS	2	11656647	4003489	96369	76018	18481
Lupus	2	12150537	4031812	102836	89885	19128
Lupus	2	11894650	3973583	95828	78949	19500
Healthy	2	11857259	4038158	101406	86005	19340
Lyme	2	11925350	4633608	83821	71839	18235
Negative	2	6578130	1349355	990077	1119904	14738
CFS	2	11812981	4108919	105648	94694	18015
Healthy	2	12217288	3864397	118722	100545	18679
CFS	2	11970164	4214013	112028	94671	19581
Lupus	2	12136797	4372705	96633	76689	19091
Negative	2	5735234	1199487	876669	992914	14014
CFS	2	10090972	3775774	85135	75356	16529
Healthy	2	10227741	4084816	165713	131025	53441
Lupus	2	10997355	3845980	97786	65831	19373
Lupus	2	13042760	4623652	90872	73245	20694
Negative	2	6178505	1302406	946187	1073936	14661
CFS	2	11434078	4131247	84530	70505	19080
Healthy	2	14285937	4993957	108243	76961	23987
Healthy	2	12124970	4398841	111405	92577	20742
CFS	3	67702808	4630622	48712	159492	17322
CFS	3	83494536	5824955	193650	661901	17204
CFS	3	98312460	5966096	108908	351666	21753
Healthy	3	72141032	2397972	1041736	2473523	40976
Healthy	3	81015224	4213784	478271	1277378	26963
Healthy	3	72199124	2351407	909822	2072518	54681
CFS	3	92794560	4442487	882074	2169964	40056
Lupus	3	81234224	4344695	122977	370100	23010
CFS	3	103744640	5632239	242498	746234	15134
CFS	3	106340624	4112391	1202705	2438081	26452
Healthy	3	81836264	4827496	55395	169359	11360
Healthy	3	124439628	7067956	284756	817489	14937
Healthy	3	96222192	1569808	485272	996272	43673
Healthy	3	129049756	3820031	795974	1466262	26695
Lyme	3	82706204	3200018	257862	645751	26891
CFS	3	66546016	3468253	70591	194768	11879
CFS	3	100791712	6115509	148349	437070	17421
CFS	3	73390796	2447874	1025429	2158241	38291
CFS	3	71204868	1937558	819446	1958990	36925
Healthy	3	73409420	2638947	828395	1911797	106887
Healthy	3	134892172	6837197	790989	1927785	30263
CFS	3	118986636	4555572	1795659	3642997	43519
Healthy	3	70865676	2889357	1352047	2023396	160225
Lyme	3	75988220	4859261	413624	1112824	16738
CFS	3	105255220	4054312	1932477	4049834	62143
CFS	3	123219684	6394397	278745	860243	20133
Healthy	3	139583128	7213446	423511	1238249	21722
Healthy	3	160897344	6424490	1546566	3417255	39792
Healthy	3	136063260	5239631	1344469	3329431	42208
CFS	3	131270456	3974222	1500077	3112900	108870
Lupus	3	120067032	4410798	1001524	2215076	114970
Negative	3	115301744	2975283	1111994	2553551	73519
