# Supplementary material for: Metagenomic Investigation of Plasma in Individuals with ME/CFS Highlights the Importance of Technical Controls to Elucidate Contamination and Batch Effects
Source: PLoS One. 2016 Nov 2;11(11):e0165691. doi: 10.1371/journal.pone.0165691 (PMC5091812; doi:10.1371/journal.pone.0165691)
Supplement: S3 Table — Numbers are raw read counts. (XLSX) [file pone.0165691.s005.xlsx]

## Sheet: Composition of BMC
Genus	Species	Strain
Bacillus	Amyloliquefaciens	FZB42
Bacillus	Cereus	ATCC 14579
Burkholderia	Cenocepacia	J2315
Escherichia	Coli	K-12
Frankia	sp.	CcI3
Micrococcus	Luteus	NCTC 2665
Pseudomonas	Aeruginosa	PAO1
Pseudomonas	Aeruginosa	UCBPP-PA14
Pseudomonas	Fluorescens	Pf-5
Pseudomonas	Putida	KT2440
Rhodobacter	Capsulatus	SB 1003
Streptomyces	Coelicolor	A3(2)

## Sheet: Genera identified
ID	20140423_P23-BMC_S15_L001_cutadapt_prinseqderepGOOD_1.fastq.pass_CPNHBS_30_to_hg19_hs_ref_GRCh38_chrMT_rna_unmapped_BMTagger2LSUSSU_prinseqderepsingleGOOD_kraken_labels_mpa.txt	20140425_P25-BMC_S17_L001_cutadapt_prinseqderepGOOD_1.fastq.pass_CPNHBS_30_to_hg19_hs_ref_GRCh38_chrMT_rna_unmapped_BMTagger2LSUSSU_prinseqderepsingleGOOD_kraken_labels_mpa.txt	20140428_P28-BMC_S17_L001_cutadapt_prinseqderepGOOD_1.fastq.pass_CPNHBS_30_to_hg19_hs_ref_GRCh38_chrMT_rna_unmapped_BMTagger2LSUSSU_prinseqderepsingleGOOD_kraken_labels_mpa.txt	20140430_P30-BMC_S17_L001_cutadapt_prinseqderepGOOD_1.fastq.pass_CPNHBS_30_to_hg19_hs_ref_GRCh38_chrMT_rna_unmapped_BMTagger2LSUSSU_prinseqderepsingleGOOD_kraken_labels_mpa.txt	20140505_P05-BMC_S17_L001_cutadapt_prinseqderepGOOD_1.fastq.pass_CPNHBS_30_to_hg19_hs_ref_GRCh38_chrMT_rna_unmapped_BMTagger2LSUSSU_prinseqderepsingleGOOD_kraken_labels_mpa.txt	20140507_P07-BMC_S17_L001_cutadapt_prinseqderepGOOD_1.fastq.pass_CPNHBS_30_to_hg19_hs_ref_GRCh38_chrMT_rna_unmapped_BMTagger2LSUSSU_prinseqderepsingleGOOD_kraken_labels_mpa.txt	20140512_P12-BMC_S9_L001_cutadapt_prinseqderepGOOD_1.fastq.pass_CPNHBS_30_to_hg19_hs_ref_GRCh38_chrMT_rna_unmapped_BMTagger2LSUSSU_prinseqderepsingleGOOD_kraken_labels_mpa.txt	Sum	Frequency in BMC
Pseudomonas	645349	297428	495967	422065	366898	483188	450309	3161204	4
Bacillus	163976	112762	134189	115397	96686	128970	121410	873390	2
Burkholderia	142600	68180	107759	91308	80722	104571	96934	692074	1
Micrococcus	140502	54779	103372	88308	77443	102169	94644	661217	1
Rhodobacter	111899	57606	86617	73789	63971	84193	79025	557100	1
Frankia	109235	43499	82389	69917	61278	80597	75641	522556	1
Streptomyces	86991	35619	65866	55420	49684	64612	59602	417794	1
Escherichia	75518	41676	60995	52170	43596	59128	56039	389122	1
Rhodanobacter	10346	4794	7923	6639	6150	7773	7293	50918	0
Alteromonas	3632	1707	2848	2546	1958	2756	2963	18410	0
Xanthomonas	2232	1069	1691	1448	1276	1715	1495	10926	0
Stenotrophomonas	1902	850	1425	1246	1037	1337	1376	9173	0
Frateuria	1498	669	1188	944	824	1140	1026	7289	0
Pseudoxanthomonas	1450	653	1129	930	867	994	942	6965	0
Ralstonia	503	208	340	311	305	385	317	2369	0
Cupriavidus	437	218	357	285	221	313	257	2088	0
Achromobacter	254	140	200	156	148	207	189	1294	0
Acidovorax	243	99	161	141	127	174	146	1091	0
Bradyrhizobium	190	88	151	140	127	160	152	1008	0
Variovorax	209	95	146	130	95	139	124	938	0
Rhodopseudomonas	188	78	146	126	90	150	126	904	0
Bordetella	172	85	147	105	99	136	118	862	0
Caulobacter	179	74	108	133	88	121	100	803	0
Shigella	187	108	113	101	77	116	97	799	0
Serratia	152	88	132	77	81	110	106	746	0
Klebsiella	121	74	82	89	75	95	119	655	0
Methylobacterium	133	62	94	88	84	102	87	650	0
Thioalkalivibrio	148	50	89	81	70	101	108	647	0
Delftia	113	61	95	95	63	103	75	605	0
Enterobacter	137	80	63	93	51	82	69	575	0
Azoarcus	102	46	86	72	52	73	66	497	0
Pandoraea	102	57	74	62	66	64	70	495	0
Lambdalikevirus	97	78	68	60	59	63	66	491	0
Azotobacter	116	36	74	46	39	77	57	445	0
Rhizobium	89	39	71	62	53	65	64	443	0
Herbaspirillum	96	35	68	59	53	60	70	441	0
Collimonas	77	57	72	60	50	54	67	437	0
Thauera	98	40	63	50	57	61	58	427	0
Chromobacterium	64	42	62	45	47	53	47	360	0
Pseudogulbenkiania	76	28	64	37	40	47	49	341	0
Leptothrix	58	38	55	50	40	51	42	334	0
Marinobacter	76	20	34	45	48	43	50	316	0
Azospirillum	69	30	50	33	32	36	54	304	0
Agrobacterium	66	29	43	37	32	44	42	293	0
Halomonas	50	31	60	46	31	36	38	292	0
Mesorhizobium	50	28	49	37	37	44	45	290	0
Polaromonas	62	35	43	31	35	48	35	289	0
Alkalilimnicola	56	20	41	43	38	54	31	283	0
Salmonella	78	34	43	33	30	31	34	283	0
Mycobacterium	67	31	43	33	40	33	34	281	0
Desulfovibrio	52	29	37	42	32	42	44	278	0
Rubrivivax	46	19	47	41	39	35	42	269	0
Sphingomonas	52	24	35	41	30	48	38	268	0
Erwinia	44	22	36	38	28	40	36	244	0
Rhodospirillum	47	32	34	33	33	31	34	244	0
Oligotropha	47	42	31	35	25	31	26	237	0
Thiomonas	39	25	37	26	28	42	31	228	0
Xylella	42	27	39	31	30	26	33	228	0
Cronobacter	49	29	29	26	24	41	25	223	0
Citrobacter	38	20	39	37	26	29	33	222	0
Sinorhizobium	41	34	33	27	23	25	32	215	0
Magnetospirillum	53	20	27	25	27	36	26	214	0
Anaeromyxobacter	41	26	26	36	28	18	32	207	0
Allochromatium	41	18	28	27	36	25	30	205	0
Chromohalobacter	57	13	35	28	19	26	24	202	0
Comamonas	41	26	28	23	26	28	29	201	0
Hyphomicrobium	49	21	25	23	24	27	29	198	0
Edwardsiella	46	22	32	19	20	25	28	192	0
Laribacter	37	22	40	19	17	34	20	189	0
Gluconobacter	44	10	34	13	21	37	30	189	0
Thioflavicoccus	35	19	26	29	17	32	30	188	0
Dickeya	40	19	32	21	22	27	17	178	0
Methylibium	24	26	29	26	24	30	18	177	0
Ramlibacter	24	12	28	25	17	26	24	156	0
Aeromonas	36	9	23	17	19	19	32	155	0
Dechloromonas	30	9	29	19	21	26	20	154	0
Alicycliphilus	39	12	21	26	15	21	19	153	0
Azospira	33	21	25	19	14	25	16	153	0
Deinococcus	26	21	23	30	12	19	20	151	0
Candidatus_Accumulibacter	27	15	27	22	16	24	20	151	0
Sideroxydans	26	13	26	25	12	22	27	151	0
Aromatoleum	30	12	27	23	19	25	14	150	0
Sphingobium	36	9	28	14	15	21	26	149	0
Micromonospora	20	17	26	15	20	25	25	148	0
Methylococcus	30	12	27	19	14	26	19	147	0
Shewanella	30	13	20	20	16	20	24	143	0
Rhodococcus	25	13	23	21	19	21	20	142	0
Tistrella	35	12	27	14	11	24	16	139	0
Phenylobacterium	22	12	33	21	11	21	19	139	0
Novosphingobium	20	13	27	15	20	20	21	136	0
Spiribacter	26	7	26	18	15	24	19	135	0
Haliangium	28	18	12	19	15	23	18	133	0
Acidithiobacillus	28	19	20	12	14	22	16	131	0
Sorangium	39	12	25	14	7	17	15	129	0
Thiocystis	31	12	19	20	14	15	18	129	0
Ruegeria	36	13	13	21	10	18	16	127	0
Kytococcus	28	12	25	22	14	14	12	127	0
Parvibaculum	27	18	24	9	16	12	19	125	0
Alcanivorax	28	10	20	12	15	17	23	125	0
Granulicella	24	9	22	15	20	18	16	124	0
Xanthobacter	24	15	15	14	17	20	17	122	0
Nitrobacter	30	14	22	22	11	13	10	122	0
Nocardiopsis	25	13	20	14	12	15	20	119	0
Halorhodospira	22	18	19	18	6	21	14	118	0
Paracoccus	24	17	16	18	14	13	16	118	0
Methylocella	25	11	15	18	7	20	18	114	0
Rhodoferax	21	14	24	22	8	17	8	114	0
Amycolatopsis	25	9	31	8	14	12	14	113	0
Pectobacterium	13	10	18	18	13	18	19	109	0
Gluconacetobacter	23	13	11	18	12	8	21	106	0
Sulfuricella	20	9	14	14	14	19	12	102	0
Azorhizobium	21	14	15	9	9	19	14	101	0
Pantoea	18	13	12	15	11	13	19	101	0
Myxococcus	18	12	16	17	13	10	13	99	0
Corynebacterium	16	10	18	11	12	15	16	98	0
Starkeya	14	10	15	16	10	16	17	98	0
Gloeobacter	23	7	9	14	12	15	14	94	0
Chelativorans	15	10	27	6	4	12	13	87	0
Verminephrobacter	16	5	23	7	12	12	11	86	0
Acidiphilium	20	8	17	6	9	11	14	85	0
Brevundimonas	12	6	19	15	12	8	9	81	0
Komagataeibacter	16	10	7	12	9	10	14	78	0
Synechococcus	12	12	8	10	8	15	12	77	0
Phaeobacter	12	10	10	13	8	11	11	75	0
Hahella	13	8	8	7	13	12	12	73	0
Gemmatimonas	8	7	9	11	11	14	12	72	0
Raoultella	16	11	16	7	4	9	9	72	0
Cellvibrio	12	12	12	8	9	8	10	71	0
Neisseria	12	7	13	7	9	11	12	71	0
Advenella	22	7	10	7	7	11	7	71	0
Janthinobacterium	15	4	16	5	8	10	10	68	0
Geodermatophilus	12	7	18	8	11	5	5	66	0
Acidobacterium	12	4	12	5	12	13	6	64	0
Gordonia	19	2	14	4	4	9	12	64	0
Geobacter	11	6	11	5	10	10	9	62	0
Beutenbergia	9	4	15	12	6	13	3	62	0
Truepera	18	5	7	10	8	6	6	60	0
Methylomonas	6	6	13	11	7	9	8	60	0
Terriglobus	9	4	8	8	11	7	13	60	0
Nakamurella	15	7	5	3	10	11	9	60	0
Sodalis	10	6	9	9	9	5	11	59	0
Ilumatobacter	13	3	6	8	6	13	7	56	0
Pelotomaculum	13	6	10	4	2	12	6	53	0
Arthrobacter	12	2	11	6	10	5	7	53	0
Bifidobacterium	1	6	13	4	5	13	10	52	0
Paenibacillus	12	3	10	8	7	3	8	51	0
Corallococcus	10	5	3	8	9	8	8	51	0
Methylovorus	12	6	6	6	3	10	8	51	0
Propionibacterium	10	6	7	6	8	10	4	51	0
Desulfomicrobium	15	2	5	12	6	6	4	50	0
Yersinia	13	2	12	2	9	7	5	50	0
Ketogulonicigenium	10	8	6	4	7	12	2	49	0
Rhodomicrobium	11	3	7	5	3	10	10	49	0
Methylocystis	10	4	8	5	7	8	7	49	0
Polymorphum	6	4	6	9	8	9	7	49	0
Runella	13	4	7	9	3	6	6	48	0
Modestobacter	4	4	9	6	8	14	2	47	0
Thiobacillus	12	5	4	5	0	9	12	47	0
Ferrimonas	11	4	8	5	6	6	7	47	0
Saccharothrix	6	5	10	5	4	12	4	46	0
Stigmatella	12	3	5	2	3	13	5	43	0
Leisingera	10	1	9	8	5	4	6	43	0
Meiothermus	7	6	5	6	9	4	6	43	0
Sphingopyxis	7	2	12	6	9	3	2	41	0
Pelobacter	3	3	5	4	4	9	12	40	0
Mycoplasma	8	4	3	5	2	12	5	39	0
Candidatus_Solibacter	13	4	5	9	1	1	5	38	0
Thermaerobacter	8	3	4	6	6	5	6	38	0
Actinoplanes	14	2	4	2	3	6	7	38	0
Rubinisphaera	4	4	8	7	6	6	2	37	0
Tsukamurella	8	5	5	2	5	6	6	37	0
Pusillimonas	4	4	6	8	3	5	6	36	0
Salinibacter	8	4	5	4	3	4	8	36	0
Zymomonas	9	2	3	1	1	12	8	36	0
Streptosporangium	3	5	1	7	9	6	5	36	0
Rahnella	10	6	5	3	3	3	5	35	0
Beijerinckia	6	5	5	9	0	1	9	35	0
Maricaulis	10	2	6	5	2	4	5	34	0
Siccibacter	8	2	5	5	5	7	2	34	0
Desulfobacterium	5	3	4	6	8	7	1	34	0
Aggregatibacter	5	3	10	4	6	1	4	33	0
Halothiobacillus	12	1	7	5	5	2	1	33	0
Shimwellia	7	7	5	3	3	7	1	33	0
Alistipes	10	2	1	6	1	4	8	32	0
Halorubrum	3	1	3	5	3	9	7	31	0
Thermobacillus	8	2	4	6	2	4	5	31	0
Desulfobulbus	4	0	7	5	3	5	6	30	0
Ochrobactrum	6	1	11	2	3	5	2	30	0
Oceanimonas	5	5	1	5	4	6	3	29	0
Clavibacter	5	3	5	5	3	6	1	28	0
Methylotenera	7	3	2	2	1	4	9	28	0
Kitasatospora	8	5	5	2	1	3	3	27	0
Nitrosomonas	5	3	7	2	4	2	4	27	0
Geobacillus	8	1	1	5	5	4	3	27	0
Marinithermus	4	1	4	4	3	6	5	27	0
Desulfatibacillum	6	2	3	2	4	6	3	26	0
Coriobacterium	3	1	7	4	5	1	5	26	0
Nocardia	5	1	5	2	1	7	4	25	0
Oceanithermus	7	1	3	2	4	4	3	24	0
Verrucosispora	1	3	6	2	2	2	7	23	0
Catenulispora	2	3	2	1	3	8	4	23	0
Herminiimonas	5	3	6	1	1	6	0	22	0
Micavibrio	5	1	4	1	4	2	5	22	0
Hyphomonas	6	2	1	2	3	2	6	22	0
Rubrobacter	2	3	4	4	3	3	3	22	0
Pararhodospirillum	3	0	7	2	2	2	5	21	0
Salinispora	5	1	2	4	5	4	0	21	0
Slackia	6	1	2	3	2	2	4	20	0
Methylomicrobium	3	2	5	2	2	4	2	20	0
Pseudonocardia	6	0	3	2	3	5	1	20	0
Vibrio	2	3	5	3	3	0	2	18	0
Brachybacterium	5	1	3	3	1	3	2	18	0
P2likevirus	5	3	4	0	1	1	3	17	0
Nocardioides	4	1	5	1	0	4	2	17	0
Chloracidobacterium	1	3	4	2	1	2	3	16	0
Clostridium	1	2	2	7	1	1	2	16	0
Olsenella	3	2	2	4	1	2	1	15	0
Methanoregula	3	1	2	3	1	3	2	15	0
Haemophilus	2	1	4	4	1	1	1	14	0
Microvirus	2	8	0	2	1	0	1	14	0
Desulfurispirillum	1	1	2	1	2	4	3	14	0
Microlunatus	6	1	3	2	1	0	1	14	0
Simiduia	1	0	0	6	1	4	1	13	0
Desulfococcus	1	3	2	1	1	3	2	13	0
Candidatus_Koribacter	1	1	4	3	0	2	2	13	0
Gordonibacter	4	2	2	1	2	1	0	12	0
Xenorhabdus	1	1	3	2	2	2	1	12	0
Sphaerobacter	3	0	1	1	1	4	1	11	0
Kineococcus	2	1	0	0	4	4	0	11	0
Nitrosococcus	0	1	1	4	1	1	2	10	0
Jannaschia	1	2	1	1	3	1	0	9	0
Thermobifida	1	1	3	2	1	0	1	9	0
Selenomonas	1	1	1	2	1	0	1	7	0
Coraliomargarita	1	1	1	0	1	2	1	7	0
Phycisphaera	1	1	1	2	0	0	1	6	0
Caldilinea	0	0	3	1	0	1	1	6	0
Cellulomonas	3	1	0	0	0	1	1	6	0
Photorhabdus	4	0	1	1	0	0	0	6	0
Pirellula	2	2	0	0	1	0	0	5	0
Prosthecochloris	1	1	0	0	2	0	1	5	0
Granulibacter	0	0	2	1	0	2	0	5	0
Magnetococcus	0	1	0	1	1	2	0	5	0
Saccharopolyspora	1	0	0	0	1	2	1	5	0
Brucella	1	1	0	0	0	1	2	5	0
Candidatus_Desulforudis	2	1	1	1	0	0	0	5	0
Polynucleobacter	0	0	5	0	0	0	0	5	0
Acinetobacter	0	0	1	2	0	0	1	4	0
Desulfarculus	1	1	0	0	1	0	1	4	0
Acholeplasma	0	0	1	1	0	2	0	4	0
Halobacterium	1	0	1	0	0	1	1	4	0
Kribbella	0	0	1	1	1	0	1	4	0
Pelagibacterium	0	0	0	0	1	1	1	3	0
Asticcacaulis	0	1	1	0	0	0	1	3	0
Sphaerochaeta	0	0	1	0	0	1	1	3	0
Bcepmulikevirus	1	1	1	0	0	0	0	3	0
Providencia	1	0	0	0	2	0	0	3	0
Treponema	0	2	0	1	0	0	0	3	0
Proteus	1	0	2	0	0	0	0	3	0
Blastococcus	0	0	0	0	1	0	2	3	0
Dinoroseobacter	2	0	1	0	0	0	0	3	0
Microbacterium	0	0	1	1	1	0	0	3	0
Singulisphaera	0	1	1	0	1	0	0	3	0
Roseiflexus	0	0	1	0	1	0	1	3	0
Thermomonospora	0	2	1	0	0	0	0	3	0
Erythrobacter	0	0	0	0	2	0	0	2	0
Chloroflexus	0	0	0	0	0	1	1	2	0
Dyadobacter	0	1	0	0	0	1	0	2	0
Paraglaciecola	0	0	2	0	0	0	0	2	0
Actinobacillus	0	0	1	1	0	0	0	2	0
Akkermansia	0	0	0	0	0	2	0	2	0
Tolumonas	0	0	1	0	1	0	0	2	0
Staphylococcus	1	0	0	0	0	0	1	2	0
Turneriella	0	0	1	0	0	0	1	2	0
Lactococcus	2	0	0	0	0	0	0	2	0
Psychrobacter	0	0	1	0	0	1	0	2	0
Desulfocapsa	1	0	0	0	1	0	0	2	0
Arcobacter	0	0	2	0	0	0	0	2	0
Pediococcus	0	0	2	0	0	0	0	2	0
Opitutus	2	0	0	0	0	0	0	2	0
Fibrella	0	0	0	0	0	0	2	2	0
Pelodictyon	1	0	0	0	0	1	0	2	0
Nitrospira	0	1	0	0	0	0	1	2	0
Conexibacter	0	0	0	0	1	0	1	2	0
Symbiobacterium	0	1	1	0	0	0	0	2	0
Actinosynnema	1	0	0	1	0	0	0	2	0
Teredinibacter	0	0	1	0	0	0	0	1	0
Kocuria	0	0	1	0	0	0	0	1	0
Desulfobacca	0	0	0	0	0	0	1	1	0
Prevotella	0	0	0	0	0	0	1	1	0
Eggerthella	0	0	0	0	0	1	0	1	0
Stackebrandtia	0	0	0	1	0	0	0	1	0
Solibacillus	0	0	0	1	0	0	0	1	0
Heliobacterium	1	0	0	0	0	0	0	1	0
Octadecabacter	0	0	0	0	0	1	0	1	0
Chlorobium	0	0	1	0	0	0	0	1	0
Renibacterium	1	0	0	0	0	0	0	1	0
Candidatus_Blochmannia	0	1	0	0	0	0	0	1	0
Roseobacter	1	0	0	0	0	0	0	1	0
Nitrosospira	0	0	0	0	0	0	1	1	0
Methanosphaerula	0	0	1	0	0	0	0	1	0
Lachnoclostridium	0	0	1	0	0	0	0	1	0
Kyrpidia	0	0	1	0	0	0	0	1	0
Candidatus_Moranella	1	0	0	0	0	0	0	1	0
Syntrophobacter	0	0	0	1	0	0	0	1	0
Coxiella	0	0	0	0	0	0	1	1	0
Aerococcus	0	0	0	1	0	0	0	1	0
Macrococcus	1	0	0	0	0	0	0	1	0
Oceanobacillus	0	0	0	1	0	0	0	1	0
Leifsonia	0	0	0	0	1	0	0	1	0
Streptococcus	0	1	0	0	0	0	0	1	0
Buchnera	1	0	0	0	0	0	0	1	0
Candidatus_Symbiobacter	0	0	1	0	0	0	0	1	0
