# Supplementary material for: Metagenomic Investigation of Plasma in Individuals with ME/CFS Highlights the Importance of Technical Controls to Elucidate Contamination and Batch Effects
Source: PLoS One. 2016 Nov 2;11(11):e0165691. doi: 10.1371/journal.pone.0165691 (PMC5091812; doi:10.1371/journal.pone.0165691)
Supplement: S4 Table — (XLSX) [file pone.0165691.s006.xlsx]

## Sheet: Sheet1
Bacterial Genus	Mean [StDev] Raw Reads CFS	Mean [StDev] Raw Reads ADCLS	Mean [STDev] Raw Reads Lupus	Mean [STDev] Raw Reads Healthy	Mean [STDev] Raw Reads Batch 1	Mean [STDev] Raw Reads Batch 1	Mean [STDev] Raw Reads Batch 3	Study Group P	Sequencing Batch P	Only Study Group P<0.05	Study Group P<0.005	Sequencing Batch P<0.005	Both<0.005
Propionibacterium	1653.03 [4384.34]	831.67 [2811.03]	5921.15 [21129.51]	3724.44 [12668.79]	23.46 [39.85]	11.43 [12.96]	8639.9 [18322.57]	0.000129157	1.1933e-46	0	1	1	1
Pseudomonas	505.94 [1015.11]	324 [288.73]	231.62 [227.57]	644.38 [1214.96]	247.77 [236.6]	60.07 [95.28]	1148.9 [1434.2]	1	2.00039e-14	0	0	1	0
Escherichia	659.69 [1497.31]	148.53 [58.45]	129.62 [85.39]	413.38 [645.28]	127.74 [42.58]	89.04 [17.98]	1035.94 [1522.39]	1	0.0858597	0	0	0	0
Streptococcus	145.94 [294.58]	81.07 [61.85]	144.08 [202.65]	289.76 [688.83]	62 [58.07]	21.21 [24.68]	478.94 [716.7]	1	6.96191e-09	0	0	1	0
Serratia	193.25 [578.16]	18.4 [27.62]	15.77 [17.4]	115.24 [425.82]	7.86 [12.03]	2.04 [2.12]	330.68 [698.05]	1	1.40633e-20	0	0	1	0
Carnobacterium	95.69 [256.8]	0 [0]	16.23 [53.62]	247.71 [1097.22]	0 [0]	0.04 [0.19]	377.23 [1151.5]	0.665771	2.94439e-15	0	0	1	0
Burkholderia	81.72 [196.2]	23.2 [57.24]	10.54 [17.78]	146.38 [581.58]	6.69 [11.41]	1.71 [2.45]	251.45 [616.17]	1	1.13624e-16	0	0	1	0
Staphylococcus	66.28 [251.14]	24.6 [88.93]	97.92 [327.44]	40.18 [133.89]	2.97 [7.39]	3.07 [3.11]	159.32 [340.77]	1	1.23061e-05	0	0	1	0
Bradyrhizobium	99.44 [338.92]	45.4 [145.83]	6.62 [9.83]	94.76 [273.01]	3.86 [5.91]	1.29 [1.76]	225.81 [423.88]	1	2.84445e-17	0	0	1	0
Pandoraea	72.94 [113.19]	16.73 [63.43]	26.08 [74.43]	52.24 [120.28]	0.2 [0.76]	0 [0]	151.39 [136.99]	2.10244e-05	6.74859e-47	0	1	1	1
Ralstonia	141.41 [425.95]	6.53 [12.96]	5.31 [9.1]	47.5 [123.25]	2.51 [6.18]	1.82 [5.91]	198.97 [432.7]	0.13033	6.13908e-22	0	0	1	0
Anoxybacillus	172.84 [957.13]	0 [0]	1 [2.83]	0.56 [2.2]	0.09 [0.51]	0 [0]	179.35 [972.25]	1	1	0	0	0	0
Delftia	26.06 [100.92]	52.33 [55.07]	39.69 [61.31]	19.65 [20.86]	46.49 [50.33]	9.96 [17.66]	28.94 [102.5]	0.0646891	0.285388	0	0	0	0
Micrococcus	33.13 [173.55]	0.47 [0.92]	186.85 [650.93]	47.5 [222.58]	1.94 [5.85]	0.43 [1.1]	162.29 [496.69]	1	5.14072e-05	0	0	1	0
Rubrivivax	79.72 [223.26]	7.2 [21.44]	9.85 [23.88]	51.15 [95.16]	0.6 [1.26]	0.54 [1.45]	144.84 [223.69]	1.5755e-06	1.36074e-60	0	1	1	1
Acidovorax	69.75 [184.68]	7.47 [17.85]	6.15 [14.63]	43.15 [141.21]	1 [1.66]	1.21 [2.6]	123.29 [221.44]	0.00214572	9.71347e-30	0	1	1	1
Corynebacterium	23.34 [54]	6.73 [15.76]	54.85 [169.8]	33.71 [121.7]	2.49 [3.7]	5.11 [4.98]	79.9 [165.78]	1	0.000946089	0	0	1	0
Cupriavidus	43.16 [74.28]	9.87 [37.39]	12.38 [38.23]	27.24 [65.05]	0.29 [0.75]	0.25 [0.59]	83.84 [85.27]	7.13213e-11	1.7365e-72	0	1	1	1
Buchnera	21.03 [40.19]	4.53 [17.28]	9 [21.65]	29.38 [118.43]	0.06 [0.34]	0 [0]	59.84 [123.37]	0.0748328	6.55307e-25	0	0	1	0
Klebsiella	32.16 [144.2]	2.6 [5.63]	7.38 [19.87]	58.71 [196.18]	0.69 [1.59]	0.29 [0.66]	100.9 [241.88]	1	1.72734e-09	0	0	1	0
Haemophilus	48.31 [237.3]	4.2 [6.13]	2.69 [4.05]	33.15 [98.95]	2.86 [3.85]	0.46 [1.45]	85.74 [255.15]	1	0.00389451	0	0	1	0
Prevotella	4.19 [9.83]	5.93 [16.07]	13.62 [46.72]	58.76 [195.32]	1.2 [2.71]	1.86 [4.09]	74.32 [203.35]	1	0.00436551	0	0	1	0
Rothia	4.47 [17.43]	2.8 [4.33]	23.85 [75.06]	53.32 [286.77]	2.51 [4.45]	0.64 [1.25]	71.03 [302.13]	1	1	0	0	0	0
Methylobacterium	8.38 [26.95]	16.33 [61.88]	0.62 [1.26]	49 [229.28]	0.29 [0.79]	0.39 [0.83]	69.87 [241.34]	1	7.37572e-06	0	0	1	0
Variovorax	12.59 [36.88]	4.33 [6.64]	6.46 [10.71]	35.68 [88.84]	3.57 [7.02]	0.82 [3.39]	52.16 [94.34]	1	8.62261e-08	0	0	1	0
Stenotrophomonas	24.03 [50.3]	12.93 [28.38]	4.38 [7.81]	31.65 [69.06]	3.17 [5.52]	0.93 [1.76]	63.19 [76.99]	1	1.76806e-13	0	0	1	0
Conexibacter	0.38 [1.26]	0 [0]	0.31 [1.11]	0.82 [2.65]	0 [0]	0.07 [0.26]	1.35 [2.97]	1	1	0	0	0	0
Ramlibacter	40.06 [191.84]	0.73 [1.62]	1.38 [3.1]	12.38 [45.21]	0.17 [0.75]	0.21 [0.63]	55.48 [197.46]	0.26782	4.75639e-14	0	0	1	0
Alteromonas	28.22 [43.94]	5.27 [7.81]	6.92 [7.77]	18.15 [27.09]	5.34 [6.25]	5.39 [3.79]	43.58 [45.08]	7.92037e-06	3.14993e-07	0	1	1	1
Leptothrix	27.69 [73.43]	12.27 [36.11]	2.62 [3.2]	17.56 [51.32]	1.8 [5.02]	0.79 [1.4]	52.13 [86.51]	1	4.73266e-10	0	0	1	0
Alicycliphilus	3.5 [8.68]	0.53 [1.3]	2.54 [5.67]	40 [200.1]	0.57 [1.58]	0.18 [0.55]	48 [208.76]	1	4.43063e-06	0	0	1	0
Lactococcus	14.38 [73.41]	0.07 [0.26]	0.46 [1.13]	22.18 [99.97]	0.17 [0.71]	0.14 [0.52]	39.06 [125.54]	1	0.0104141	0	0	0	0
Hyphomicrobium	42.91 [241.8]	0 [0]	0.23 [0.83]	1.15 [4.48]	0 [0]	0 [0]	45.65 [245.46]	1	1	0	0	0	0
Bacillus	35.03 [183.26]	2.2 [2.43]	2.85 [3.05]	2.47 [6.34]	1.57 [1.9]	1.64 [1.45]	37.87 [185.97]	1	1	0	0	0	0
Enterococcus	3.38 [10.41]	1.47 [3.36]	1.54 [3.73]	33 [129.44]	1.6 [3.4]	1.07 [2.93]	38.26 [135.14]	1	1	0	0	0	0
Polaromonas	4.34 [12.41]	0.53 [0.92]	0.38 [1.12]	26.47 [98.2]	0.17 [0.57]	0.11 [0.31]	33.65 [102.04]	0.934158	2.05046e-06	0	0	1	0
Leifsonia	10.84 [33.5]	3.67 [4.95]	1.31 [2.02]	6.32 [10.07]	2.37 [3.61]	0.64 [1.19]	17.19 [33.68]	1	0.000154146	0	0	1	0
Brevundimonas	30.5 [171.08]	0 [0]	0 [0]	0.82 [2.42]	0.06 [0.34]	0.04 [0.19]	32.29 [173.68]	1	1	0	0	0	0
Veillonella	5.13 [14.94]	2.4 [3.96]	12.54 [40.58]	8.65 [25.72]	1 [2.77]	1.25 [2.73]	18.94 [37.68]	1	0.00180269	0	0	1	0
Methylibium	21.03 [77.45]	4.13 [11.38]	4.15 [7.79]	3.97 [6.91]	0.57 [1.65]	0.14 [0.45]	29.03 [77.25]	1	8.16437e-21	0	0	1	0
Acinetobacter	14.38 [57.94]	7.07 [18.1]	4 [4.69]	6.88 [11.54]	1.14 [2.1]	5.29 [4.99]	21.42 [59.62]	1	1	0	0	0	0
Shigella	4.13 [8.09]	1.87 [2.61]	1.38 [1.5]	20.09 [71.61]	0.91 [0.98]	1.14 [1.04]	25.71 [74.19]	1	0.00104776	0	0	1	0
Aromatoleum	1.97 [8.85]	2.2 [7.49]	0.15 [0.55]	23.15 [133.03]	0.06 [0.34]	0 [0]	28.48 [139.1]	1	1	0	0	0	0
Gardnerella	0.47 [1.59]	0.4 [0.74]	17.92 [63.72]	17.68 [100.25]	0.29 [0.62]	0.21 [0.79]	27.06 [111.44]	1	1	0	0	0	0
Geobacter	6.75 [14.31]	0.8 [2.08]	1.85 [3.29]	11.26 [30.09]	1.09 [2.33]	0.29 [1.01]	19 [32.04]	1	1.58139e-07	0	0	1	0
Eubacterium	1.25 [3.79]	0 [0]	0.38 [1.12]	22.15 [120.87]	0.2 [0.76]	0.07 [0.38]	25.45 [126.39]	1	1	0	0	0	0
Verminephrobacter	2.47 [6.86]	0.2 [0.56]	0.38 [1.12]	19.56 [75.44]	0.09 [0.37]	0 [0]	24.16 [78.4]	1	0.000983187	0	0	1	0
Myxococcus	22.06 [119.74]	0.13 [0.35]	0.46 [1.39]	0.35 [1.55]	0.09 [0.28]	0 [0]	23.32 [121.56]	1	1	0	0	0	0
Mycobacterium	2.09 [3.76]	1.33 [2.06]	6.46 [13.73]	15.47 [49.96]	1.57 [4.88]	1.46 [2.96]	19.39 [52]	1	0.526419	0	0	0	0
Rhodobacter	0.41 [1.95]	0 [0]	2 [5.21]	0.53 [2.08]	0.09 [0.51]	0.29 [0.66]	1.48 [4.33]	1	1	0	0	0	0
Rhodococcus	2.47 [5.75]	0.33 [1.29]	1.46 [3.93]	13.76 [62.17]	0.14 [0.69]	0.07 [0.26]	18.19 [64.59]	1	0.104797	0	0	0	0
Mycoplasma	2.56 [8.71]	0.27 [0.8]	8.54 [29.29]	13.03 [73.15]	0.17 [0.45]	0.14 [0.52]	20.32 [78.18]	1	0.110812	0	0	0	0
Sphingomonas	0.59 [1.41]	0 [0]	1 [2.52]	0.15 [0.5]	0 [0]	0.21 [0.57]	1 [2.08]	1	1	0	0	0	0
Psychrobacter	0.25 [0.76]	0.53 [1.36]	41.23 [147.76]	1.38 [4.97]	0.31 [0.96]	0.29 [0.66]	18.71 [95.59]	1	1	0	0	0	0
Ferrimonas	0.13 [0.42]	0.93 [3.61]	0.08 [0.28]	0.12 [0.41]	0 [0]	0 [0]	0.74 [2.53]	1	1	0	0	0	0
Sinorhizobium	7.41 [36.79]	0.13 [0.35]	0.62 [2.22]	10.5 [50.62]	0.11 [0.53]	0.07 [0.38]	19.29 [63.39]	1	1	0	0	0	0
Pantoea	2.72 [5.59]	0.13 [0.52]	0.23 [0.6]	14.15 [77.39]	0.14 [0.49]	0.14 [0.45]	18.19 [80.7]	1	0.138093	0	0	0	0
Lactobacillus	3.19 [11.11]	0.27 [0.59]	1.15 [3]	8.68 [43.4]	0.49 [1.48]	0.68 [1.52]	12.26 [46.26]	1	1	0	0	0	0
Oligotropha	1.88 [7.95]	0 [0]	0.15 [0.55]	15.12 [87.44]	0.03 [0.17]	0 [0]	18.55 [91.56]	1	1	0	0	0	0
Xanthomonas	10.38 [39.44]	0.27 [0.8]	0.62 [1.04]	5.53 [18.57]	0.4 [1.01]	0.21 [0.96]	16.52 [43.05]	1	0.0225423	0	0	0	0
Clostridium	3.56 [11.75]	0.6 [1.35]	4.54 [15.19]	2.76 [6.07]	0.46 [1.07]	0.21 [0.5]	8.19 [15.37]	1	0.0460161	0	0	0	0
Porphyromonas	1.56 [7.07]	0.07 [0.26]	0.31 [0.63]	13.59 [48.11]	0.09 [0.37]	0.14 [0.76]	16.45 [50.29]	1	1	0	0	0	0
Salmonella	7.97 [29.62]	3.07 [9.16]	0.54 [1.13]	5.18 [11.56]	0.4 [0.65]	0.07 [0.26]	15.1 [30.98]	1	2.66881e-08	0	0	1	0
Azoarcus	0.59 [1.7]	0.53 [1.36]	0.15 [0.38]	12.94 [73.19]	0.17 [0.45]	0.04 [0.19]	14.9 [76.53]	1	1	0	0	0	0
Azospirillum	1.69 [6.47]	0 [0]	0.15 [0.38]	11.85 [64.55]	0.03 [0.17]	0.04 [0.19]	14.74 [67.56]	1	0.0642401	0	0	0	0
Bordetella	11.09 [60.03]	0.27 [1.03]	0.46 [1.13]	0.97 [2.81]	0.14 [0.69]	0.11 [0.31]	12.58 [60.84]	1	0.614322	0	0	0	0
Achromobacter	3.34 [12.3]	0.6 [1.35]	0.85 [2.08]	3.12 [9.61]	0.34 [1.11]	0.11 [0.31]	7.03 [15.2]	1	0.0795635	0	0	0	0
Neisseria	8.47 [41.57]	0.53 [0.83]	1.62 [3.59]	0.88 [2.17]	0.77 [2.29]	0.29 [0.66]	9.52 [42.12]	1	1	0	0	0	0
Pseudoxanthomonas	0.38 [0.87]	0.73 [2.84]	0.85 [2.23]	11.59 [65.64]	0.37 [1.88]	0.36 [1.54]	13.06 [68.68]	1	1	0	0	0	0
Shewanella	7.13 [16.31]	0.33 [0.62]	1.46 [3.33]	4.21 [7.67]	0.2 [0.53]	0.25 [1]	12.29 [16.19]	0.14693	4.13258e-18	0	0	1	0
Fusobacterium	5.38 [28.61]	0.6 [2.06]	0 [0]	5.97 [24.18]	0.23 [0.91]	0.79 [2.06]	11.42 [37.71]	1	1	0	0	0	0
Cronobacter	9.31 [33.76]	0.73 [1.83]	0.62 [0.77]	2.03 [6.18]	0.31 [0.68]	0.32 [0.55]	11.81 [34.26]	1	0.0770744	0	0	0	0
Flavobacterium	3.88 [21.56]	0.27 [0.8]	0.38 [0.87]	0.65 [3.08]	0.17 [0.62]	0.11 [0.31]	4.71 [22.01]	1	1	0	0	0	0
Herbaspirillum	6.78 [23.81]	0.6 [0.91]	2 [3.98]	1 [2.3]	0.94 [2.52]	0.18 [0.48]	8 [23.99]	1	0.855406	0	0	0	0
Arthrobacter	1.28 [4.95]	0.4 [1.06]	1.08 [2.63]	0.62 [1.67]	0.51 [1.65]	0.57 [1.6]	1.55 [5.1]	1	1	0	0	0	0
Sphingobium	0.34 [0.79]	0 [0]	0.54 [1.13]	4.32 [24.68]	0.03 [0.17]	0.39 [0.96]	4.94 [25.82]	1	1	0	0	0	0
Xanthobacter	3 [9.36]	0.33 [1.29]	0.23 [0.6]	0.12 [0.54]	0.14 [0.85]	0.04 [0.19]	3.29 [9.45]	1	1	0	0	0	0
Photorhabdus	5.78 [30.71]	0.07 [0.26]	0 [0]	3.88 [19.71]	0 [0]	0 [0]	10.26 [36.69]	1	1	0	0	0	0
Pseudonocardia	0.25 [0.76]	0.73 [1.16]	0.62 [1.19]	1.76 [7.88]	0.69 [1.21]	0.39 [1.07]	1.68 [8.24]	1	1	0	0	0	0
Mesorhizobium	1.69 [4.47]	0.27 [0.7]	5.54 [19.67]	5.24 [18.48]	0.2 [0.53]	0 [0]	9.71 [22.38]	1	0.00140714	0	0	1	0
Comamonas	5.56 [25.7]	0.93 [1.28]	1.31 [4.71]	2.56 [11.8]	0.57 [1.07]	0.14 [0.76]	8.77 [28.37]	1	1	0	0	0	0
Aeromonas	8.19 [45.41]	0.13 [0.35]	0.15 [0.55]	0.24 [0.61]	0.11 [0.4]	0.04 [0.19]	8.68 [46.09]	1	1	0	0	0	0
Niastella	0.16 [0.45]	0 [0]	0 [0]	8.03 [45.41]	0.06 [0.34]	0.07 [0.26]	8.84 [47.55]	1	1	0	0	0	0
Rhodopseudomonas	3.31 [6.22]	2.33 [8.23]	0.77 [1.17]	2.85 [9.27]	0.2 [0.53]	0.11 [0.31]	7.68 [11.37]	1	1.41537e-08	0	0	1	0
Anaerococcus	1.91 [6]	0.73 [2.15]	2.77 [5.78]	4.44 [22.59]	0.31 [1.43]	0.5 [2.1]	7.55 [24.05]	1	1	0	0	0	0
Rhodoferax	0.94 [3.63]	13.4 [51.62]	0.08 [0.28]	0.26 [0.86]	0 [0]	0 [0]	7.77 [35.87]	1	1	0	0	0	0
Microbacterium	1.34 [5.82]	0 [0]	11.15 [39.92]	1.47 [6.39]	0.03 [0.17]	0.04 [0.19]	7.61 [26.75]	1	0.349693	0	0	0	0
Agrobacterium	2.44 [4.02]	0.27 [0.59]	1.15 [1.77]	3.53 [9.32]	0.46 [1.15]	0.64 [1.25]	5.9 [9.76]	1	2.70739e-05	0	0	1	0
Azospira	0.69 [1.67]	1.07 [1.49]	1.08 [1.61]	2.15 [7.8]	0.8 [1.21]	0 [0]	3.13 [8.14]	1	1	0	0	0	0
Laribacter	6.34 [33.41]	0 [0]	0.08 [0.28]	0.38 [1.89]	0.03 [0.17]	0 [0]	6.97 [33.92]	1	1	0	0	0	0
Finegoldia	3.59 [17.26]	0.33 [1.29]	0.15 [0.55]	2.68 [8.21]	0.17 [0.86]	0.36 [0.83]	6.35 [19.01]	1	1	0	0	0	0
Chamaesiphon	0.34 [0.87]	0.33 [1.05]	0 [0]	5.53 [29.96]	0.09 [0.37]	0.21 [0.83]	6.29 [31.33]	1	1	0	0	0	0
Thiobacillus	2.91 [14.34]	0.13 [0.52]	0.62 [1.26]	0.29 [1.22]	0.17 [0.57]	0.04 [0.19]	3.42 [14.55]	1	1	0	0	0	0
Pelagibacterium	1.56 [7.19]	0.73 [2.84]	0.08 [0.28]	3.94 [21.25]	0.31 [1.86]	0.04 [0.19]	5.94 [23.11]	1	1	0	0	0	0
Bacteroides	1.06 [2.87]	0.27 [0.59]	0.31 [0.63]	4.38 [21.74]	0.71 [1.71]	0.29 [0.6]	5.1 [22.82]	1	1	0	0	0	0
Janthinobacterium	0.84 [3.43]	0.4 [1.12]	0.08 [0.28]	4.56 [25.7]	0.31 [0.99]	0.11 [0.31]	5.65 [27.01]	1	1	0	0	0	0
Chromobacterium	3.44 [17.31]	0.13 [0.35]	0 [0]	0.94 [4.28]	0.03 [0.17]	0 [0]	4.61 [17.92]	1	1	0	0	0	0
Sorangium	0.94 [2]	0.2 [0.56]	0.15 [0.38]	0.29 [0.63]	0.09 [0.37]	0.21 [0.57]	1.16 [1.98]	1	0.926054	0	0	0	0
Yersinia	0.66 [1.68]	1.4 [3.25]	0 [0]	0.76 [3.44]	0.29 [0.96]	0.04 [0.19]	1.84 [4.27]	1	1	0	0	0	0
Marinomonas	0.13 [0.34]	0 [0]	6.23 [22.47]	2.47 [9.2]	0 [0]	0 [0]	5.45 [16.97]	1	1	0	0	0	0
Chlorobium	0.31 [0.64]	0.13 [0.52]	0 [0]	4.5 [24.14]	0.11 [0.4]	0.07 [0.38]	5.13 [25.24]	1	1	0	0	0	0
Amycolatopsis	0.41 [1.21]	0.4 [0.91]	6.31 [20.39]	1.59 [4.89]	0.54 [1.09]	0.18 [0.94]	4.23 [13.92]	1	1	0	0	0	0
Riemerella	0.31 [0.64]	0 [0]	0.38 [0.77]	0.15 [0.44]	0.06 [0.24]	0.21 [0.57]	0.39 [0.72]	1	1	0	0	0	0
Pseudogulbenkiania	4.5 [24.37]	0.27 [0.59]	0.08 [0.28]	0.09 [0.38]	0.09 [0.37]	0 [0]	4.81 [24.73]	1	1	0	0	0	0
Methylovorus	1.28 [6.37]	1.67 [2.92]	1.77 [3.63]	1 [2]	2.23 [3.17]	0.18 [0.48]	1.29 [6.48]	1	1	0	0	0	0
Frankia	0.34 [1.15]	0.4 [1.3]	0.69 [1.38]	3.21 [16.6]	0.54 [1.24]	0.39 [1.07]	3.39 [17.41]	1	1	0	0	0	0
Citrobacter	2.25 [6.78]	0.27 [0.8]	0.23 [0.6]	1.76 [6.36]	0.06 [0.24]	0.14 [0.36]	4.29 [9.06]	1	0.00407584	0	0	1	0
Kytococcus	0.09 [0.3]	0.27 [0.7]	8.31 [29.06]	0.79 [3.95]	0.11 [0.47]	0 [0]	4.45 [19.11]	1	1	0	0	0	0
Collimonas	0.31 [1.77]	0.87 [3.09]	1.23 [2.17]	0.62 [1.88]	0.17 [0.71]	0.04 [0.19]	1.71 [3.37]	1	0.781061	0	0	0	0
Streptomyces	0.63 [1.18]	0 [0]	4.23 [13.55]	0.85 [1.67]	0.29 [1.07]	0.25 [1.14]	2.81 [8.73]	1	0.474057	0	0	0	0
Acidithiobacillus	3.97 [22.09]	0 [0]	0 [0]	0.12 [0.41]	0 [0]	0.04 [0.19]	4.19 [22.43]	1	1	0	0	0	0
Kocuria	0.13 [0.42]	0 [0]	3.92 [14.14]	1.15 [3.31]	0.09 [0.37]	0.14 [0.59]	2.81 [9.58]	1	1	0	0	0	0
Megasphaera	3.13 [17.68]	0 [0]	0 [0]	0.88 [5.14]	0 [0]	0 [0]	4.19 [18.58]	1	1	0	0	0	0
Geodermatophilus	0.38 [1.21]	0.07 [0.26]	9 [32.45]	0 [0]	0 [0]	0 [0]	4.19 [20.97]	1	1	0	0	0	0
Oscillatoria	1.06 [3.21]	1.2 [2.6]	0.46 [0.78]	0.26 [0.67]	0.6 [1.77]	0.04 [0.19]	1.45 [3.23]	1	1	0	0	0	0
Treponema	1.13 [2.94]	0.13 [0.52]	1.54 [3.82]	0.71 [2.42]	0.03 [0.17]	0 [0]	2.61 [4.14]	1	0.00350776	0	0	1	0
Intrasporangium	0.28 [0.73]	0.07 [0.26]	7.38 [25.44]	0.44 [1.56]	0.03 [0.17]	0.11 [0.31]	3.77 [16.47]	1	0.299624	0	0	0	0
Anaeromyxobacter	1.5 [6.76]	0.07 [0.26]	0.08 [0.28]	2.06 [11.14]	0.03 [0.17]	0.04 [0.19]	3.81 [13.27]	1	1	0	0	0	0
Nitrosomonas	1.69 [6.62]	0.07 [0.26]	0 [0]	1.94 [8.9]	0.09 [0.28]	0.11 [0.42]	3.71 [11.19]	1	1	0	0	0	0
Sphingopyxis	2.97 [16.43]	0 [0]	0.15 [0.55]	0.65 [1.86]	0 [0]	0.25 [1]	3.61 [16.68]	1	1	0	0	0	0
Listeria	0.19 [0.47]	0.2 [0.56]	0.23 [0.6]	3.09 [18.01]	0.11 [0.4]	0 [0]	3.65 [18.82]	1	1	0	0	0	0
Thermoanaerobacterium	3.41 [19.09]	0 [0]	0.38 [0.96]	0.15 [0.7]	0.06 [0.34]	0.14 [0.76]	3.65 [19.38]	1	1	0	0	0	0
Dechloromonas	2.81 [10.86]	0.2 [0.77]	0 [0]	0.71 [2.14]	0.09 [0.51]	0 [0]	3.68 [11.04]	1	1	0	0	0	0
Capnocytophaga	3.19 [15.77]	0 [0]	0.08 [0.28]	0 [0]	0.03 [0.17]	0 [0]	3.29 [16.01]	1	1	0	0	0	0
Thiomonas	1.34 [3.47]	0.13 [0.52]	0.31 [0.75]	0.68 [1.74]	0.2 [0.9]	0.29 [1.51]	1.84 [3.47]	1	0.744562	0	0	0	0
Rhizobium	0.94 [2.35]	0 [0]	1.46 [4.22]	1.62 [4.44]	0.43 [2.54]	0.11 [0.57]	2.77 [4.86]	1	0.000491736	0	0	1	0
Beutenbergia	0.03 [0.18]	0 [0]	0.38 [1.39]	0.03 [0.17]	0 [0]	0.04 [0.19]	0.19 [0.91]	1	1	0	0	0	0
Pedobacter	0.22 [0.66]	1.2 [2.46]	0.69 [1.49]	0.44 [1.46]	1.09 [1.99]	0.29 [1.33]	0.1 [0.4]	1	1	0	0	0	0
Peptoclostridium	3.22 [18.21]	0 [0]	0.15 [0.55]	0.03 [0.17]	0 [0]	0 [0]	3.42 [18.49]	1	1	0	0	0	0
Bartonella	1.13 [6.18]	0.07 [0.26]	0.38 [1.39]	1.82 [10.63]	0.17 [0.86]	0 [0]	3.16 [12.6]	1	1	0	0	0	0
Pectobacterium	2.22 [7.26]	0.07 [0.26]	0.15 [0.55]	0.79 [3.28]	0.11 [0.53]	0.07 [0.26]	3.06 [7.9]	1	1	0	0	0	0
Deinococcus	1.81 [5.72]	0.87 [3.36]	0.08 [0.28]	0.74 [2.62]	0 [0]	0.61 [2.48]	2.58 [6.19]	1	1	0	0	0	0
Ruminiclostridium	1.5 [7.27]	2.47 [9.28]	0 [0]	0.47 [2.42]	1.17 [6.12]	0.18 [0.55]	1.77 [7.7]	1	1	0	0	0	0
Dickeya	1.41 [3.83]	0.6 [1.8]	0.62 [1.19]	0.79 [3.77]	0.29 [1.2]	0.14 [0.52]	2.42 [5.3]	1	1	0	0	0	0
Selenomonas	3.03 [15.19]	0 [0]	0 [0]	0.03 [0.17]	0 [0]	0 [0]	3.16 [15.43]	1	1	0	0	0	0
Caulobacter	2.44 [13.79]	0.2 [0.56]	0.31 [0.85]	0.26 [0.57]	0.09 [0.37]	0.04 [0.19]	2.9 [13.96]	1	1	0	0	0	0
Moraxella	0.53 [2.65]	0.73 [2.15]	4.38 [13.74]	0.18 [0.52]	0.29 [0.83]	0.04 [0.19]	2.58 [9.3]	1	1	0	0	0	0
Thioalkalivibrio	0.16 [0.45]	0.2 [0.56]	1.46 [4.16]	1.44 [5.89]	0.29 [0.71]	0.04 [0.19]	2.1 [6.6]	1	1	0	0	0	0
Beijerinckia	0.09 [0.39]	0.27 [1.03]	1 [3.61]	0.29 [1.24]	0.11 [0.68]	0.25 [1.32]	0.61 [2.36]	1	1	0	0	0	0
Rahnella	0.75 [1.48]	0.27 [1.03]	0.08 [0.28]	1.56 [7.87]	0.14 [0.69]	0.18 [0.61]	2.32 [8.24]	1	1	0	0	0	0
Alistipes	2.72 [15.38]	0 [0]	0 [0]	0.15 [0.61]	0.06 [0.34]	0 [0]	2.9 [15.62]	1	1	0	0	0	0
Desulfovibrio	1.38 [4.85]	0.47 [1.3]	0.08 [0.28]	0.97 [2.88]	0.2 [0.87]	0.07 [0.38]	2.45 [5.49]	1	1	0	0	0	0
Nitrobacter	0.38 [1.5]	4.33 [16.78]	0.08 [0.28]	0.18 [0.58]	0 [0]	0.04 [0.19]	2.68 [11.67]	1	1	0	0	0	0
Adlercreutzia	0 [0]	0 [0]	0.08 [0.28]	2.44 [14.23]	0 [0]	0.04 [0.19]	2.68 [14.91]	1	1	0	0	0	0
Brachybacterium	0.19 [0.54]	0 [0]	5.23 [18.86]	0.24 [0.65]	0 [0]	0.11 [0.57]	2.55 [12.17]	1	1	0	0	0	0
Brucella	2.06 [11.49]	0.13 [0.35]	0 [0]	0.41 [1.6]	0.03 [0.17]	0.04 [0.19]	2.58 [11.7]	1	1	0	0	0	0
Starkeya	0.06 [0.25]	0 [0]	0.08 [0.28]	2.24 [9.62]	0.03 [0.17]	0.04 [0.19]	2.48 [10.06]	1	1	0	0	0	0
Vibrio	1.16 [5.29]	0.27 [1.03]	0.54 [1.39]	0.41 [1.33]	0.2 [0.72]	0 [0]	1.77 [5.48]	1	1	0	0	0	0
Rhodanobacter	1.72 [8.64]	0.4 [1.55]	1.31 [3.25]	0.09 [0.29]	0.49 [2.03]	0 [0]	2.06 [8.79]	1	1	0	0	0	0
Gordonia	0.47 [1.24]	0.13 [0.52]	1.77 [4.73]	0.88 [3.14]	0.26 [0.82]	0.07 [0.38]	1.9 [4.39]	1	0.703693	0	0	0	0
Mannheimia	0.25 [0.67]	0.07 [0.26]	0 [0]	2.03 [7.87]	0.06 [0.34]	0 [0]	2.45 [8.18]	1	1	0	0	0	0
Ochrobactrum	0.75 [1.39]	0 [0]	0.15 [0.55]	1.12 [3.23]	0 [0]	0 [0]	2.06 [3.35]	1	0.000243567	0	0	1	0
Rhodothermus	0 [0]	4.53 [17.56]	0 [0]	0.09 [0.29]	0 [0]	0 [0]	2.29 [12.2]	1	1	0	0	0	0
Nocardiopsis	0.13 [0.42]	0 [0]	4.85 [17.47]	0 [0]	0 [0]	0 [0]	2.16 [11.3]	1	1	0	0	0	0
Kineococcus	0.28 [1.11]	0 [0]	3.15 [10.23]	0.47 [1.5]	0.23 [0.94]	0.18 [0.77]	1.71 [6.75]	1	1	0	0	0	0
Thauera	1.13 [4.96]	0 [0]	0 [0]	0.76 [3.27]	0 [0]	0.04 [0.19]	1.97 [5.93]	1	1	0	0	0	0
Komagataeibacter	0 [0]	0 [0]	4.92 [17.75]	0.03 [0.17]	0 [0]	0 [0]	2.1 [11.49]	1	1	0	0	0	0
Sodalis	0.16 [0.45]	0.07 [0.26]	0 [0]	0.29 [1.4]	0 [0]	0 [0]	0.52 [1.5]	1	1	0	0	0	0
Tistrella	1.44 [7.77]	0 [0]	0.15 [0.55]	0.38 [1.91]	0.06 [0.34]	0.07 [0.38]	1.84 [8.07]	1	1	0	0	0	0
Haliangium	0.34 [1.15]	0.07 [0.26]	0.08 [0.28]	1.29 [6.35]	0.03 [0.17]	0.29 [1.01]	1.55 [6.65]	1	1	0	0	0	0
Nocardioides	0.5 [1.81]	0.07 [0.26]	0.23 [0.83]	0.94 [3.45]	0 [0]	0.46 [1.45]	1.26 [3.79]	1	1	0	0	0	0
Helicobacter	1.63 [9.01]	0 [0]	0.15 [0.55]	0.06 [0.34]	0.06 [0.34]	0 [0]	1.74 [9.15]	1	1	0	0	0	0
Saccharophagus	0.25 [0.84]	0.4 [1.3]	0.08 [0.28]	0.91 [2.4]	0.03 [0.17]	0 [0]	1.45 [2.61]	1	0.630778	0	0	0	0
Methylomicrobium	0.84 [2.02]	0 [0]	0.15 [0.38]	0.68 [2.65]	0.03 [0.17]	0 [0]	1.65 [3.23]	1	0.0461299	0	0	0	0
Pusillimonas	0.41 [2.3]	0.13 [0.52]	0 [0]	1.06 [6]	0.06 [0.34]	0 [0]	1.58 [6.63]	1	1	0	0	0	0
Candidatus_Accumulibacter	0.53 [1.11]	0.13 [0.52]	0.23 [0.44]	0.38 [1.37]	0.09 [0.28]	0 [0]	1.03 [1.68]	1	0.405633	0	0	0	0
Dinoroseobacter	1.38 [7.78]	0.2 [0.77]	0 [0]	0.06 [0.24]	0.09 [0.51]	0 [0]	1.48 [7.89]	1	1	0	0	0	0
Kinetoplastibacterium	0.31 [0.78]	0 [0]	0.23 [0.83]	0.65 [1.98]	0 [0]	0.07 [0.38]	1.06 [2.13]	1	1	0	0	0	0
Actinoplanes	0.25 [0.95]	0 [0]	0.54 [1.39]	1 [4.68]	0.14 [0.85]	0 [0]	1.42 [4.92]	1	1	0	0	0	0
Cellvibrio	1.13 [6.36]	0.2 [0.77]	0.08 [0.28]	0.24 [1.21]	0.09 [0.51]	0 [0]	1.45 [6.54]	1	1	0	0	0	0
Catenulispora	0.31 [1]	0.67 [1.11]	0.31 [0.85]	0.21 [0.77]	0.51 [0.98]	0.32 [1.19]	0.13 [0.43]	1	1	0	0	0	0
Raoultella	0.38 [0.94]	0.47 [1.55]	0.08 [0.28]	0.32 [0.81]	0.03 [0.17]	0 [0]	0.97 [1.47]	1	0.125654	0	0	0	0
Paenibacillus	1.41 [5.65]	0 [0]	0.08 [0.28]	0.06 [0.24]	0.03 [0.17]	0.04 [0.19]	1.48 [5.73]	1	1	0	0	0	0
Borrelia	0.44 [1.13]	1.4 [4.37]	0.15 [0.38]	0.29 [0.72]	0.2 [0.58]	0.14 [0.52]	1.16 [3.17]	1	1	0	0	0	0
Leuconostoc	0.22 [0.94]	0.73 [2.84]	0 [0]	0.82 [4.8]	0.31 [1.86]	0 [0]	1.13 [5.08]	1	1	0	0	0	0
Methylocystis	0.63 [1.41]	0.07 [0.26]	0.08 [0.28]	0.71 [4.12]	0 [0]	0.11 [0.42]	1.39 [4.42]	1	1	0	0	0	0
Herminiimonas	1.16 [4.4]	0.13 [0.52]	0 [0]	0.09 [0.38]	0.06 [0.34]	0 [0]	1.29 [4.46]	1	1	0	0	0	0
Oscillibacter	1 [5.12]	0 [0]	0 [0]	0.38 [1.74]	0 [0]	0 [0]	1.45 [5.43]	1	1	0	0	0	0
Candidatus_Symbiobacter	0.13 [0.55]	0.33 [0.72]	0.08 [0.28]	0.91 [3.12]	0.14 [0.49]	0 [0]	1.16 [3.26]	1	1	0	0	0	0
Thermus	0.66 [3.71]	0 [0]	0.62 [1.94]	0.38 [1.23]	0.2 [1.18]	0.04 [0.19]	1.1 [3.91]	1	1	0	0	0	0
Siccibacter	0.78 [2.22]	0 [0]	0 [0]	0.5 [2.92]	0 [0]	0 [0]	1.35 [3.67]	1	1	0	0	0	0
Edwardsiella	0.41 [0.98]	0 [0]	0 [0]	0.88 [3.08]	0 [0]	0 [0]	1.39 [3.24]	1	0.190715	0	0	0	0
Proteus	0.31 [1.12]	0.07 [0.26]	0.62 [2.22]	0.38 [1.39]	0.03 [0.17]	0 [0]	1 [2.19]	1	0.287636	0	0	0	0
Truepera	0.03 [0.18]	0 [0]	0.69 [2.21]	0.91 [4.18]	0.26 [1.36]	0.25 [1]	0.81 [4.31]	1	1	0	0	0	0
Lawsonia	0.09 [0.3]	0.07 [0.26]	0.62 [2.22]	0.18 [0.52]	0 [0]	0 [0]	0.58 [1.5]	1	0.499495	0	0	0	0
Acidiphilium	0.25 [0.76]	0.13 [0.52]	0 [0]	0.79 [4.11]	0 [0]	0.04 [0.19]	1.16 [4.32]	1	1	0	0	0	0
Alkalilimnicola	0.31 [1.42]	0 [0]	0 [0]	0.88 [3.51]	0 [0]	0 [0]	1.29 [3.87]	1	1	0	0	0	0
Microlunatus	0.91 [2.97]	0 [0]	0 [0]	0.26 [1.05]	0 [0]	0 [0]	1.23 [3.12]	1	1	0	0	0	0
Taylorella	0.22 [0.55]	0 [0]	0.23 [0.6]	0.59 [3.09]	0.03 [0.17]	0.04 [0.19]	0.9 [3.24]	1	1	0	0	0	0
Bifidobacterium	0.56 [2.06]	0 [0]	0 [0]	0.65 [2.93]	0.03 [0.17]	0.07 [0.38]	1.19 [3.61]	1	1	0	0	0	0
Elusimicrobium	1.03 [4]	0 [0]	0 [0]	0.21 [0.88]	0 [0]	0 [0]	1.29 [4.11]	1	1	0	0	0	0
Actinobacillus	0.13 [0.42]	0.07 [0.26]	0 [0]	0.06 [0.24]	0.03 [0.17]	0 [0]	0.19 [0.48]	1	1	0	0	0	0
Leisingera	1.16 [4.93]	0.13 [0.52]	0 [0]	0 [0]	0.06 [0.34]	0 [0]	1.19 [5.01]	1	1	0	0	0	0
Paracoccus	0.28 [0.58]	0.07 [0.26]	0.62 [0.96]	0.5 [1.48]	0.26 [0.61]	0.32 [0.67]	0.55 [1.55]	1	1	0	0	0	0
Cylindrospermum	0.94 [4.77]	0 [0]	0 [0]	0.21 [0.91]	0 [0]	0.14 [0.52]	1.06 [4.9]	1	1	0	0	0	0
Azotobacter	0.53 [2.48]	0.13 [0.52]	0.46 [1.39]	0.35 [1.12]	0.23 [0.91]	0.11 [0.42]	0.84 [2.7]	1	1	0	0	0	0
Alcanivorax	0.84 [2.95]	0.27 [1.03]	0 [0]	0.12 [0.41]	0.03 [0.17]	0 [0]	1.1 [3.04]	1	1	0	0	0	0
Chloroherpeton	0 [0]	0 [0]	0 [0]	1.06 [6.17]	0 [0]	0 [0]	1.16 [6.47]	1	1	0	0	0	0
Desulfitobacterium	0 [0]	0 [0]	0.15 [0.55]	0.97 [4.98]	0 [0]	0.07 [0.38]	1.06 [5.21]	1	1	0	0	0	0
Anabaena	0 [0]	0.07 [0.26]	0.31 [0.85]	0.91 [4.45]	0.14 [0.55]	0 [0]	1 [4.66]	1	1	0	0	0	0
Frateuria	0.78 [4.24]	0 [0]	0.15 [0.38]	0.18 [0.58]	0.03 [0.17]	0.11 [0.42]	0.94 [4.31]	1	1	0	0	0	0
Sideroxydans	0.16 [0.51]	0.6 [1.59]	0.85 [1.99]	0.24 [0.7]	0.49 [1.2]	0.04 [0.19]	0.48 [1.41]	1	1	0	0	0	0
Candidatus_Tremblaya	0.16 [0.51]	0 [0]	0 [0]	0.85 [4.8]	0 [0]	0 [0]	1.1 [5.02]	1	1	0	0	0	0
Xenorhabdus	0.41 [1.62]	0 [0]	0.08 [0.28]	0.62 [2.05]	0 [0]	0 [0]	1.13 [2.58]	1	0.235398	0	0	0	0
Advenella	0.59 [2.5]	0.07 [0.26]	0.15 [0.55]	0.18 [0.46]	0.43 [2.37]	0.07 [0.38]	0.35 [0.66]	1	1	0	0	0	0
Renibacterium	0.06 [0.35]	0 [0]	0.08 [0.28]	0 [0]	0.03 [0.17]	0 [0]	0.06 [0.36]	NaN	NaN	0	0	0	0
Saprospira	1.03 [5.83]	0 [0]	0 [0]	0.03 [0.17]	0 [0]	0 [0]	1.1 [5.92]	1	1	0	0	0	0
Sulfuricella	0.59 [1.41]	0 [0]	0 [0]	0.18 [0.52]	0 [0]	0 [0]	0.81 [1.45]	1	0.171834	0	0	0	0
Hahella	0 [0]	0 [0]	1.69 [6.1]	0.32 [1.89]	0 [0]	0 [0]	1.06 [4.36]	1	1	0	0	0	0
Thermaerobacter	1 [5.66]	0 [0]	0 [0]	0.03 [0.17]	0 [0]	0 [0]	1.06 [5.74]	1	1	0	0	0	0
Exiguobacterium	0.69 [2.35]	0 [0]	0.08 [0.28]	0.18 [0.52]	0.11 [0.47]	0.11 [0.42]	0.71 [2.37]	1	1	0	0	0	0
Solitalea	0.09 [0.39]	0.07 [0.26]	1.54 [5.55]	0.12 [0.54]	0.06 [0.24]	0.14 [0.59]	0.71 [3.6]	1	1	0	0	0	0
Sphingobacterium	0.03 [0.18]	0 [0]	0 [0]	0.03 [0.17]	0 [0]	0 [0]	0.06 [0.25]	1	1	0	0	0	0
Gluconacetobacter	0.34 [1.6]	0 [0]	0.23 [0.83]	0.5 [2.58]	0.09 [0.51]	0 [0]	0.9 [3.09]	1	1	0	0	0	0
Thermanaerovibrio	0.94 [5.3]	0 [0]	0 [0]	0 [0]	0 [0]	0 [0]	0.97 [5.39]	1	1	0	0	0	0
Streptosporangium	0.47 [1.22]	0 [0]	0.92 [2.56]	0.03 [0.17]	0.09 [0.51]	0 [0]	0.81 [1.96]	1	0.649061	0	0	0	0
Legionella	0.06 [0.35]	0 [0]	0 [0]	0.82 [4.28]	0.03 [0.17]	0 [0]	0.94 [4.49]	1	1	0	0	0	0
Shimwellia	0.25 [0.8]	0.07 [0.26]	0 [0]	0.26 [0.75]	0 [0]	0 [0]	0.58 [1.06]	1	0.732158	0	0	0	0
Francisella	0.34 [1.94]	0.2 [0.56]	0 [0]	0.26 [1.21]	0.09 [0.37]	0 [0]	0.65 [2.3]	1	1	0	0	0	0
Bibersteinia	0.91 [5.13]	0 [0]	0 [0]	0 [0]	0 [0]	0 [0]	0.94 [5.21]	NaN	NaN	0	0	0	0
Marinitoga	0 [0]	0 [0]	0 [0]	0 [0]	0 [0]	0 [0]	0 [0]	NaN	NaN	0	0	0	0
Thioalkalimicrobium	0.06 [0.35]	0 [0]	0 [0]	0.76 [4.46]	0 [0]	0 [0]	0.9 [4.67]	1	1	0	0	0	0
Desulfotomaculum	0.56 [1.92]	0 [0]	0.15 [0.55]	0.21 [0.73]	0 [0]	0.11 [0.57]	0.77 [2]	1	1	0	0	0	0
Clavibacter	0.38 [1.13]	0 [0]	0.62 [1.66]	0.21 [0.73]	0.2 [1.02]	0.32 [0.94]	0.35 [1.05]	1	1	0	0	0	0
Azorhizobium	0.31 [1]	0 [0]	0.62 [1.94]	0.26 [1.05]	0.4 [1.44]	0.11 [0.42]	0.32 [1.14]	1	1	0	0	0	0
Spirochaeta	0.78 [4.42]	0 [0]	0.08 [0.28]	0 [0]	0 [0]	0.04 [0.19]	0.81 [4.49]	1	1	0	0	0	0
Marinobacter	0.09 [0.3]	0.07 [0.26]	0 [0]	0.41 [1.16]	0.06 [0.24]	0.07 [0.38]	0.45 [1.18]	1	1	0	0	0	0
Brevibacillus	0.75 [4.24]	0 [0]	0 [0]	0 [0]	0 [0]	0 [0]	0.77 [4.31]	1	1	0	0	0	0
Candidatus_Liberibacter	0.09 [0.3]	0.13 [0.52]	0 [0]	0.47 [1.31]	0.06 [0.34]	0 [0]	0.61 [1.36]	1	1	0	0	0	0
Pasteurella	0.03 [0.18]	0.13 [0.52]	0 [0]	0.47 [1.38]	0.2 [0.9]	0.18 [0.94]	0.23 [0.8]	1	1	0	0	0	0
Psychromonas	0.63 [3.36]	0 [0]	0 [0]	0.03 [0.17]	0.03 [0.17]	0 [0]	0.65 [3.41]	NaN	NaN	0	0	0	0
Campylobacter	0.44 [2.3]	0.13 [0.52]	0 [0]	0.06 [0.24]	0.06 [0.34]	0.04 [0.19]	0.48 [2.34]	1	1	0	0	0	0
Gallionella	0.19 [0.74]	0.53 [1.46]	0 [0]	0.21 [0.77]	0.26 [0.98]	0 [0]	0.39 [1.05]	1	1	0	0	0	0
Cyanobacterium	0 [0]	0 [0]	0 [0]	0.06 [0.34]	0 [0]	0 [0]	0.06 [0.36]	1	1	0	0	0	0
Chitinophaga	0.09 [0.39]	0 [0]	0.08 [0.28]	0.5 [2.05]	0.06 [0.34]	0.04 [0.19]	0.58 [2.14]	1	1	0	0	0	0
Pseudopedobacter	0.41 [2.12]	0.13 [0.52]	0 [0]	0.15 [0.5]	0.11 [0.47]	0.11 [0.42]	0.42 [2.16]	1	1	0	0	0	0
Fluviicola	0 [0]	0 [0]	0.08 [0.28]	0 [0]	0 [0]	0.04 [0.19]	0 [0]	1	1	0	0	0	0
Methylophaga	0.03 [0.18]	0.47 [1.3]	0 [0]	0.12 [0.41]	0.29 [0.93]	0.04 [0.19]	0.03 [0.18]	1	1	0	0	0	0
Simiduia	0.19 [0.64]	0.27 [0.7]	0.15 [0.55]	0.09 [0.38]	0.23 [0.65]	0 [0]	0.23 [0.67]	1	1	0	0	0	0
Thermobispora	0 [0]	0.07 [0.26]	0.08 [0.28]	0 [0]	0.03 [0.17]	0 [0]	0.03 [0.18]	1	1	0	0	0	0
Dichelobacter	0.28 [0.92]	0.13 [0.35]	0 [0]	0.24 [0.61]	0.06 [0.24]	0.14 [0.76]	0.42 [0.85]	1	1	0	0	0	0
Allochromatium	0.06 [0.25]	0.27 [0.8]	0.08 [0.28]	0.38 [2.06]	0.14 [0.55]	0 [0]	0.48 [2.16]	1	1	0	0	0	0
Terriglobus	0.25 [1.11]	0 [0]	0.92 [3.33]	0 [0]	0.34 [2.03]	0 [0]	0.26 [1.12]	1	1	0	0	0	0
Dehalobacter	0 [0]	0 [0]	1.54 [3.99]	0 [0]	0.17 [0.86]	0 [0]	0.45 [2.51]	0.306202	1	0	0	0	0
Novosphingobium	0.13 [0.55]	0 [0]	0.08 [0.28]	0.38 [1.41]	0 [0]	0 [0]	0.58 [1.54]	1	1	0	0	0	0
Idiomarina	0.47 [1.88]	0 [0]	0 [0]	0.03 [0.17]	0 [0]	0 [0]	0.52 [1.91]	1	1	0	0	0	0
Ruegeria	0 [0]	0.13 [0.52]	0 [0]	0.41 [1.83]	0 [0]	0.07 [0.38]	0.45 [1.91]	1	1	0	0	0	0
Desulfatibacillum	0.53 [1.97]	0 [0]	0 [0]	0 [0]	0 [0]	0 [0]	0.55 [2]	1	1	0	0	0	0
Ehrlichia	0.19 [0.54]	0.27 [0.59]	0.15 [0.55]	0.15 [0.7]	0.2 [0.53]	0 [0]	0.32 [0.87]	1	1	0	0	0	0
Candidatus_Sulcia	0.38 [1.62]	0 [0]	0 [0]	0.15 [0.86]	0 [0]	0 [0]	0.55 [1.84]	1	1	0	0	0	0
Leptotrichia	0.03 [0.18]	0.67 [2.09]	0 [0]	0.12 [0.48]	0.06 [0.34]	0.39 [1.55]	0.06 [0.36]	1	1	0	0	0	0
Asticcacaulis	0.09 [0.39]	0 [0]	0 [0]	0.24 [0.99]	0 [0]	0 [0]	0.35 [1.08]	1	1	0	0	0	0
Candidatus_Portiera	0.06 [0.35]	0.2 [0.56]	0.23 [0.6]	0 [0]	0.17 [0.51]	0 [0]	0.06 [0.36]	1	1	0	0	0	0
Isoptericola	0.13 [0.49]	0 [0]	0.15 [0.38]	0.29 [1.19]	0.03 [0.17]	0 [0]	0.48 [1.31]	1	1	0	0	0	0
Weeksella	0.03 [0.18]	0 [0]	0 [0]	0.03 [0.17]	0.03 [0.17]	0.04 [0.19]	0 [0]	1	1	0	0	0	0
Faecalitalea	0.38 [1.36]	0 [0]	0 [0]	0.12 [0.54]	0 [0]	0.07 [0.38]	0.45 [1.43]	1	1	0	0	0	0
Thermobifida	0.03 [0.18]	0 [0]	0.85 [3.05]	0.03 [0.17]	0 [0]	0 [0]	0.42 [1.98]	1	1	0	0	0	0
Methylococcus	0.19 [0.74]	0.2 [0.77]	0 [0]	0.21 [0.77]	0.09 [0.51]	0.04 [0.19]	0.39 [1.05]	1	1	0	0	0	0
Paludibacter	0.09 [0.39]	0.07 [0.26]	0.85 [2.3]	0 [0]	0.06 [0.34]	0.18 [0.61]	0.26 [1.44]	1	1	0	0	0	0
Roseburia	0.31 [1.45]	0.13 [0.52]	0 [0]	0.09 [0.38]	0.06 [0.34]	0 [0]	0.42 [1.5]	1	1	0	0	0	0
Ruminococcus	0.28 [1.42]	0 [0]	0.31 [1.11]	0.06 [0.34]	0.11 [0.68]	0.07 [0.38]	0.29 [1.44]	1	1	0	0	0	0
Cellulomonas	0.19 [0.74]	0.07 [0.26]	0 [0]	0.21 [0.88]	0.03 [0.17]	0.18 [0.77]	0.26 [0.93]	1	1	0	0	0	0
Gemmatimonas	0.06 [0.25]	0.13 [0.35]	0.46 [1.2]	0.03 [0.17]	0.26 [0.78]	0.07 [0.26]	0 [0]	1	1	0	0	0	0
Aggregatibacter	0.06 [0.35]	0.4 [1.06]	0 [0]	0.18 [0.72]	0.17 [0.71]	0 [0]	0.26 [0.82]	1	1	0	0	0	0
Bdellovibrio	0.31 [1.06]	0 [0]	0.15 [0.55]	0.06 [0.34]	0.06 [0.34]	0.25 [1]	0.16 [0.64]	1	1	0	0	0	0
Chlorobaculum	0.19 [0.9]	0 [0]	0.08 [0.28]	0.21 [0.64]	0 [0]	0 [0]	0.45 [1.09]	1	1	0	0	0	0
Spiribacter	0.25 [1.41]	0.2 [0.56]	0 [0]	0.06 [0.24]	0 [0]	0 [0]	0.42 [1.48]	1	1	0	0	0	0
Singulisphaera	0.06 [0.25]	0 [0]	0 [0]	0.03 [0.17]	0 [0]	0.07 [0.26]	0.03 [0.18]	1	1	0	0	0	0
Phaeobacter	0.06 [0.25]	0 [0]	0 [0]	0.32 [1.89]	0 [0]	0 [0]	0.42 [1.98]	1	1	0	0	0	0
Nocardia	0.16 [0.63]	0.13 [0.52]	0.08 [0.28]	0.12 [0.41]	0.06 [0.34]	0.04 [0.19]	0.29 [0.74]	1	1	0	0	0	0
Zymomonas	0.03 [0.18]	0 [0]	0.23 [0.6]	0.26 [1.08]	0.06 [0.34]	0 [0]	0.35 [1.14]	1	1	0	0	0	0
Teredinibacter	0.06 [0.25]	0 [0]	0 [0]	0.24 [1.07]	0 [0]	0 [0]	0.32 [1.14]	1	1	0	0	0	0
Hydrogenobaculum	0 [0]	0 [0]	0.92 [3.33]	0 [0]	0 [0]	0 [0]	0.39 [2.16]	1	1	0	0	0	0
Actinosynnema	0.13 [0.71]	0.07 [0.26]	0 [0]	0.18 [0.58]	0.06 [0.24]	0.11 [0.57]	0.19 [0.75]	1	1	0	0	0	0
Halorhodospira	0 [0]	0 [0]	0.15 [0.55]	0.29 [1]	0.09 [0.51]	0.21 [0.96]	0.1 [0.4]	1	1	0	0	0	0
Chelativorans	0.13 [0.42]	0 [0]	0 [0]	0.21 [0.73]	0 [0]	0.04 [0.19]	0.32 [0.83]	1	1	0	0	0	0
Modestobacter	0.34 [1.62]	0.07 [0.26]	0 [0]	0 [0]	0.09 [0.37]	0 [0]	0.29 [1.62]	1	1	0	0	0	0
Brachyspira	0.19 [0.74]	0 [0]	0.15 [0.55]	0.09 [0.51]	0 [0]	0.21 [0.69]	0.16 [0.73]	1	1	0	0	0	0
Thiocystis	0.03 [0.18]	0.33 [1.29]	0 [0]	0.18 [0.72]	0 [0]	0 [0]	0.39 [1.15]	1	1	0	0	0	0
Candidatus_Profftella	0.03 [0.18]	0 [0]	0 [0]	0.09 [0.29]	0 [0]	0.04 [0.19]	0.1 [0.3]	1	1	0	0	0	0
Melissococcus	0 [0]	0 [0]	0 [0]	0.21 [1.2]	0 [0]	0 [0]	0.23 [1.26]	1	1	0	0	0	0
Thermomonospora	0.09 [0.3]	0.07 [0.26]	0 [0]	0.24 [0.82]	0 [0]	0.07 [0.38]	0.32 [0.83]	1	1	0	0	0	0
Candidatus_Protochlamydia	0 [0]	0 [0]	0 [0]	0 [0]	0 [0]	0 [0]	0 [0]	NaN	NaN	0	0	0	0
Methylocella	0.16 [0.45]	0 [0]	0 [0]	0.18 [0.76]	0 [0]	0 [0]	0.35 [0.88]	1	1	0	0	0	0
Kyrpidia	0.34 [1.94]	0 [0]	0 [0]	0 [0]	0 [0]	0 [0]	0.35 [1.98]	1	1	0	0	0	0
Gloeocapsa	0.28 [1.59]	0 [0]	0 [0]	0.06 [0.34]	0.06 [0.34]	0 [0]	0.29 [1.62]	1	1	0	0	0	0
Alicyclobacillus	0.16 [0.72]	0 [0]	0.15 [0.55]	0.03 [0.17]	0.06 [0.34]	0.04 [0.19]	0.16 [0.73]	1	1	0	0	0	0
Cyanothece	0.22 [1.24]	0 [0]	0.15 [0.55]	0.06 [0.34]	0 [0]	0 [0]	0.35 [1.33]	1	1	0	0	0	0
Arthrospira	0.25 [1.41]	0.13 [0.52]	0 [0]	0 [0]	0 [0]	0 [0]	0.32 [1.47]	NaN	NaN	0	0	0	0
Hippea	0.03 [0.18]	0 [0]	0.23 [0.83]	0.18 [1.03]	0 [0]	0.25 [1.14]	0.1 [0.54]	1	1	0	0	0	0
Aerococcus	0 [0]	0 [0]	0 [0]	0.29 [1.71]	0 [0]	0 [0]	0.32 [1.8]	1	1	0	0	0	0
Candidatus_Cloacimonas	0.28 [1.42]	0 [0]	0 [0]	0.03 [0.17]	0 [0]	0.32 [1.52]	0.03 [0.18]	1	1	0	0	0	0
Magnetospirillum	0.16 [0.51]	0.13 [0.52]	0 [0]	0.06 [0.24]	0.09 [0.37]	0 [0]	0.19 [0.54]	1	1	0	0	0	0
Histophilus	0.19 [1.06]	0 [0]	0 [0]	0.09 [0.38]	0 [0]	0 [0]	0.29 [1.13]	1	1	0	0	0	0
Coxiella	0.09 [0.39]	0.13 [0.52]	0 [0]	0.15 [0.44]	0.03 [0.17]	0.04 [0.19]	0.26 [0.63]	1	1	0	0	0	0
Candidatus_Babela	0.03 [0.18]	0 [0]	0 [0]	0.24 [1.37]	0 [0]	0 [0]	0.29 [1.44]	1	1	0	0	0	0
Kribbella	0.25 [0.88]	0.07 [0.26]	0 [0]	0 [0]	0.03 [0.17]	0 [0]	0.26 [0.89]	1	1	0	0	0	0
Ketogulonicigenium	0 [0]	0 [0]	0 [0]	0 [0]	0 [0]	0 [0]	0 [0]	NaN	NaN	0	0	0	0
Providencia	0 [0]	0 [0]	0 [0]	0.26 [1.54]	0 [0]	0 [0]	0.29 [1.62]	1	1	0	0	0	0
Granulicella	0 [0]	0 [0]	0.46 [1.66]	0.09 [0.38]	0.17 [1.01]	0.04 [0.19]	0.06 [0.36]	1	1	0	0	0	0
Salinispora	0 [0]	0 [0]	0.31 [1.11]	0.12 [0.69]	0 [0]	0 [0]	0.26 [1]	1	1	0	0	0	0
Candidatus_Carsonella	0 [0]	0.13 [0.52]	0.15 [0.38]	0.06 [0.34]	0.14 [0.49]	0 [0]	0.03 [0.18]	1	1	0	0	0	0
Erythrobacter	0.03 [0.18]	0 [0]	0.08 [0.28]	0.18 [0.87]	0.17 [0.86]	0 [0]	0.06 [0.25]	1	1	0	0	0	0
Marivirga	0 [0]	0 [0]	0 [0]	0 [0]	0 [0]	0 [0]	0 [0]	NaN	NaN	0	0	0	0
Parvibaculum	0.16 [0.88]	0 [0]	0.15 [0.55]	0.03 [0.17]	0.06 [0.34]	0 [0]	0.19 [0.91]	1	1	0	0	0	0
Mageeibacillus	0.13 [0.42]	0 [0]	0 [0]	0.12 [0.41]	0.03 [0.17]	0.07 [0.38]	0.16 [0.45]	1	1	0	0	0	0
Halanaerobium	0 [0]	0.27 [0.8]	0.31 [1.11]	0 [0]	0.23 [0.84]	0 [0]	0 [0]	1	1	0	0	0	0
Psychroflexus	0.09 [0.53]	0 [0]	0 [0]	0.15 [0.86]	0 [0]	0.29 [1.08]	0 [0]	1	1	0	0	0	0
Desulfococcus	0 [0]	0 [0]	0.15 [0.38]	0.18 [0.87]	0.03 [0.17]	0.04 [0.19]	0.19 [0.91]	1	1	0	0	0	0
Rhodospirillum	0.13 [0.42]	0.07 [0.26]	0.15 [0.55]	0.03 [0.17]	0.09 [0.37]	0 [0]	0.16 [0.45]	1	1	0	0	0	0
Kangiella	0.13 [0.55]	0 [0]	0 [0]	0.12 [0.54]	0 [0]	0 [0]	0.26 [0.77]	1	1	0	0	0	0
Dyadobacter	0 [0]	0 [0]	0 [0]	0.24 [1.05]	0.03 [0.17]	0.25 [1.14]	0 [0]	1	1	0	0	0	0
Methylotenera	0.06 [0.25]	0 [0]	0.15 [0.55]	0.12 [0.41]	0.06 [0.34]	0.04 [0.19]	0.16 [0.45]	1	1	0	0	0	0
Fibrella	0.22 [0.94]	0 [0]	0 [0]	0 [0]	0 [0]	0 [0]	0.23 [0.96]	1	1	0	0	0	0
Gluconobacter	0 [0]	0.13 [0.52]	0 [0]	0.18 [0.87]	0 [0]	0 [0]	0.26 [0.96]	1	1	0	0	0	0
Saccharomonospora	0.09 [0.39]	0 [0]	0.23 [0.83]	0.06 [0.34]	0 [0]	0.07 [0.38]	0.19 [0.65]	1	1	0	0	0	0
Thioflavicoccus	0.09 [0.3]	0.07 [0.26]	0 [0]	0.03 [0.17]	0.03 [0.17]	0 [0]	0.13 [0.34]	1	1	0	0	0	0
Photobacterium	0 [0]	0 [0]	0.15 [0.55]	0.12 [0.54]	0 [0]	0 [0]	0.19 [0.65]	1	1	0	0	0	0
Nakamurella	0.09 [0.39]	0.2 [0.56]	0.08 [0.28]	0 [0]	0.09 [0.37]	0 [0]	0.13 [0.43]	1	1	0	0	0	0
Rubinisphaera	0.06 [0.35]	0 [0]	0 [0]	0.15 [0.61]	0 [0]	0 [0]	0.23 [0.72]	1	1	0	0	0	0
Phenylobacterium	0.13 [0.42]	0 [0]	0.15 [0.38]	0 [0]	0.06 [0.34]	0.04 [0.19]	0.1 [0.3]	1	1	0	0	0	0
Candidatus_Pelagibacter	0.16 [0.63]	0 [0]	0 [0]	0.06 [0.24]	0 [0]	0 [0]	0.23 [0.67]	1	1	0	0	0	0
Salinispira	0 [0]	0 [0]	0.31 [1.11]	0.03 [0.17]	0.03 [0.17]	0 [0]	0.13 [0.72]	1	1	0	0	0	0
Pseudoalteromonas	0.03 [0.18]	0 [0]	0 [0]	0.09 [0.51]	0.09 [0.51]	0 [0]	0.03 [0.18]	1	1	0	0	0	0
Acetobacterium	0.22 [0.79]	0 [0]	0 [0]	0 [0]	0.06 [0.34]	0 [0]	0.16 [0.73]	1	1	0	0	0	0
Saccharopolyspora	0.13 [0.49]	0 [0]	0.15 [0.55]	0.03 [0.17]	0.06 [0.34]	0.07 [0.38]	0.1 [0.4]	1	1	0	0	0	0
Pirellula	0.22 [0.87]	0 [0]	0 [0]	0 [0]	0 [0]	0 [0]	0.23 [0.88]	1	1	0	0	0	0
Kitasatospora	0 [0]	0 [0]	0 [0]	0.21 [1.04]	0 [0]	0.04 [0.19]	0.19 [1.08]	1	1	0	0	0	0
Arcanobacterium	0.03 [0.18]	0 [0]	0.23 [0.83]	0.06 [0.24]	0 [0]	0.07 [0.26]	0.13 [0.56]	1	1	0	0	0	0
Nitrospira	0 [0]	0 [0]	0 [0]	0 [0]	0 [0]	0 [0]	0 [0]	NaN	NaN	0	0	0	0
Amycolicicoccus	0.09 [0.39]	0 [0]	0 [0]	0.09 [0.38]	0 [0]	0 [0]	0.19 [0.54]	1	1	0	0	0	0
Calothrix	0.13 [0.71]	0 [0]	0.15 [0.55]	0 [0]	0 [0]	0.14 [0.76]	0.06 [0.36]	1	1	0	0	0	0
Odoribacter	0.19 [1.06]	0 [0]	0 [0]	0 [0]	0 [0]	0 [0]	0.19 [1.08]	1	1	0	0	0	0
Chromohalobacter	0.03 [0.18]	0.07 [0.26]	0 [0]	0 [0]	0.03 [0.17]	0 [0]	0.03 [0.18]	1	1	0	0	0	0
Rubrobacter	0.06 [0.35]	0.13 [0.52]	0 [0]	0.03 [0.17]	0 [0]	0.07 [0.38]	0.1 [0.4]	1	1	0	0	0	0
Microcystis	0.16 [0.57]	0 [0]	0 [0]	0.03 [0.17]	0 [0]	0 [0]	0.19 [0.6]	1	1	0	0	0	0
Cytophaga	0.13 [0.55]	0.13 [0.52]	0 [0]	0 [0]	0.06 [0.34]	0.04 [0.19]	0.1 [0.54]	1	1	0	0	0	0
Colwellia	0.03 [0.18]	0.13 [0.52]	0.15 [0.38]	0.03 [0.17]	0.11 [0.4]	0.04 [0.19]	0.03 [0.18]	1	1	0	0	0	0
Ilyobacter	0.19 [0.9]	0 [0]	0 [0]	0 [0]	0 [0]	0 [0]	0.19 [0.91]	1	1	0	0	0	0
Candidatus_Midichloria	0 [0]	0 [0]	0 [0]	0.18 [1.03]	0 [0]	0 [0]	0.19 [1.08]	1	1	0	0	0	0
Spiroplasma	0.06 [0.25]	0.27 [0.8]	0 [0]	0 [0]	0.11 [0.53]	0.04 [0.19]	0.03 [0.18]	1	1	0	0	0	0
Nostoc	0.13 [0.49]	0 [0]	0.15 [0.55]	0 [0]	0.11 [0.47]	0.07 [0.38]	0 [0]	1	1	0	0	0	0
Tsukamurella	0.09 [0.39]	0 [0]	0.15 [0.55]	0.03 [0.17]	0.03 [0.17]	0 [0]	0.16 [0.52]	1	1	0	0	0	0
Synechococcus	0.03 [0.18]	0.07 [0.26]	0 [0]	0.06 [0.34]	0.03 [0.17]	0 [0]	0.1 [0.4]	1	1	0	0	0	0
Desulfarculus	0.06 [0.35]	0 [0]	0 [0]	0 [0]	0 [0]	0 [0]	0.06 [0.36]	1	1	0	0	0	0
Eggerthella	0 [0]	0 [0]	0 [0]	0.15 [0.86]	0 [0]	0 [0]	0.16 [0.9]	1	1	0	0	0	0
Atopobium	0 [0]	0 [0]	0 [0]	0.15 [0.61]	0 [0]	0 [0]	0.16 [0.64]	1	1	0	0	0	0
Runella	0.09 [0.39]	0 [0]	0 [0]	0.06 [0.34]	0 [0]	0.11 [0.42]	0.06 [0.36]	1	1	0	0	0	0
Nitrosococcus	0.13 [0.42]	0 [0]	0 [0]	0 [0]	0.03 [0.17]	0.04 [0.19]	0.06 [0.36]	1	1	0	0	0	0
Coprothermobacter	0.13 [0.71]	0.07 [0.26]	0 [0]	0 [0]	0.03 [0.17]	0 [0]	0.13 [0.72]	1	1	0	0	0	0
Sulfuricurvum	0.16 [0.72]	0 [0]	0 [0]	0 [0]	0 [0]	0 [0]	0.16 [0.73]	1	1	0	0	0	0
Halothiobacillus	0 [0]	0.07 [0.26]	0 [0]	0.06 [0.34]	0.03 [0.17]	0 [0]	0.06 [0.36]	1	1	0	0	0	0
Octadecabacter	0 [0]	0 [0]	0 [0]	0.15 [0.7]	0 [0]	0 [0]	0.16 [0.73]	1	1	0	0	0	0
Glaciecola	0 [0]	0 [0]	0 [0]	0 [0]	0 [0]	0 [0]	0 [0]	NaN	NaN	0	0	0	0
Candidatus_Zinderia	0 [0]	0.07 [0.26]	0.15 [0.55]	0.06 [0.24]	0.11 [0.4]	0.04 [0.19]	0 [0]	1	1	0	0	0	0
Muricauda	0 [0]	0 [0]	0 [0]	0 [0]	0 [0]	0 [0]	0 [0]	NaN	NaN	0	0	0	0
Chthonomonas	0.13 [0.71]	0 [0]	0 [0]	0 [0]	0 [0]	0.14 [0.76]	0 [0]	1	1	0	0	0	0
Emticicia	0 [0]	0.27 [1.03]	0.08 [0.28]	0 [0]	0.11 [0.68]	0 [0]	0.03 [0.18]	1	1	0	0	0	0
Sanguibacter	0.06 [0.25]	0 [0]	0.08 [0.28]	0.03 [0.17]	0.03 [0.17]	0 [0]	0.1 [0.3]	1	1	0	0	0	0
Micavibrio	0.09 [0.39]	0.07 [0.26]	0 [0]	0 [0]	0.06 [0.24]	0 [0]	0.06 [0.36]	1	1	0	0	0	0
Belliella	0 [0]	0.07 [0.26]	0.08 [0.28]	0.09 [0.51]	0 [0]	0.14 [0.59]	0.03 [0.18]	1	1	0	0	0	0
Leptospira	0.16 [0.88]	0 [0]	0 [0]	0 [0]	0 [0]	0 [0]	0.16 [0.9]	1	1	0	0	0	0
Corallococcus	0.06 [0.25]	0 [0]	0 [0]	0.06 [0.24]	0 [0]	0.04 [0.19]	0.1 [0.3]	1	1	0	0	0	0
Gloeobacter	0 [0]	0 [0]	0 [0]	0.09 [0.51]	0 [0]	0 [0]	0.1 [0.54]	1	1	0	0	0	0
Solibacillus	0.13 [0.49]	0 [0]	0 [0]	0 [0]	0 [0]	0 [0]	0.13 [0.5]	1	1	0	0	0	0
Sulfurospirillum	0 [0]	0.13 [0.52]	0 [0]	0.06 [0.34]	0.06 [0.34]	0 [0]	0.06 [0.36]	1	1	0	0	0	0
Ignavibacterium	0 [0]	0.07 [0.26]	0 [0]	0.09 [0.51]	0.03 [0.17]	0 [0]	0.1 [0.54]	1	1	0	0	0	0
Saccharothrix	0.13 [0.42]	0 [0]	0 [0]	0 [0]	0.03 [0.17]	0 [0]	0.1 [0.4]	1	1	0	0	0	0
Halothece	0.13 [0.55]	0 [0]	0 [0]	0 [0]	0 [0]	0 [0]	0.13 [0.56]	1	1	0	0	0	0
Chroococcidiopsis	0 [0]	0.13 [0.35]	0 [0]	0.06 [0.34]	0.06 [0.24]	0 [0]	0.06 [0.36]	1	1	0	0	0	0
Xylanimonas	0 [0]	0 [0]	0.31 [1.11]	0 [0]	0 [0]	0 [0]	0.13 [0.72]	1	1	0	0	0	0
Paraglaciecola	0.06 [0.35]	0 [0]	0 [0]	0.06 [0.34]	0.06 [0.34]	0 [0]	0.06 [0.36]	1	1	0	0	0	0
Xylella	0.09 [0.3]	0 [0]	0.08 [0.28]	0 [0]	0.03 [0.17]	0 [0]	0.1 [0.3]	1	1	0	0	0	0
Halomonas	0.03 [0.18]	0 [0]	0 [0]	0.06 [0.24]	0 [0]	0 [0]	0.1 [0.3]	1	1	0	0	0	0
Filifactor	0.13 [0.71]	0 [0]	0 [0]	0 [0]	0 [0]	0 [0]	0.13 [0.72]	1	1	0	0	0	0
Lachnoclostridium	0.03 [0.18]	0 [0]	0 [0]	0.09 [0.38]	0 [0]	0 [0]	0.13 [0.43]	1	1	0	0	0	0
Orientia	0.06 [0.35]	0 [0]	0.15 [0.55]	0 [0]	0 [0]	0.07 [0.38]	0.06 [0.36]	1	1	0	0	0	0
Aequorivita	0 [0]	0 [0]	0 [0]	0 [0]	0 [0]	0 [0]	0 [0]	NaN	NaN	0	0	0	0
Alkaliphilus	0.13 [0.71]	0 [0]	0 [0]	0 [0]	0 [0]	0 [0]	0.13 [0.72]	1	1	0	0	0	0
Wolbachia	0 [0]	0 [0]	0 [0]	0 [0]	0 [0]	0 [0]	0 [0]	NaN	NaN	0	0	0	0
Lacinutrix	0.13 [0.55]	0 [0]	0 [0]	0 [0]	0 [0]	0 [0]	0.13 [0.56]	1	1	0	0	0	0
Segniliparus	0 [0]	0 [0]	0.08 [0.28]	0.09 [0.29]	0 [0]	0.04 [0.19]	0.1 [0.3]	1	1	0	0	0	0
Micromonospora	0 [0]	0 [0]	0 [0]	0.12 [0.41]	0 [0]	0 [0]	0.13 [0.43]	1	1	0	0	0	0
Acholeplasma	0.03 [0.18]	0 [0]	0.15 [0.55]	0.03 [0.17]	0 [0]	0 [0]	0.13 [0.43]	1	1	0	0	0	0
Pseudanabaena	0.13 [0.71]	0 [0]	0 [0]	0 [0]	0 [0]	0 [0]	0.13 [0.72]	1	1	0	0	0	0
Akkermansia	0 [0]	0 [0]	0 [0]	0.09 [0.38]	0 [0]	0.11 [0.42]	0 [0]	1	1	0	0	0	0
Granulibacter	0.03 [0.18]	0 [0]	0.08 [0.28]	0.03 [0.17]	0.06 [0.24]	0 [0]	0.03 [0.18]	1	1	0	0	0	0
Verrucosispora	0 [0]	0 [0]	0 [0]	0.06 [0.34]	0 [0]	0 [0]	0.06 [0.36]	1	1	0	0	0	0
Cellulophaga	0.03 [0.18]	0 [0]	0 [0]	0 [0]	0 [0]	0 [0]	0.03 [0.18]	1	1	0	0	0	0
Acidobacterium	0.03 [0.18]	0 [0]	0.08 [0.28]	0.03 [0.17]	0.03 [0.17]	0 [0]	0.06 [0.25]	1	1	0	0	0	0
Desulfotalea	0.03 [0.18]	0 [0]	0 [0]	0 [0]	0 [0]	0.04 [0.19]	0 [0]	1	1	0	0	0	0
Leadbetterella	0 [0]	0.07 [0.26]	0 [0]	0.06 [0.34]	0.06 [0.34]	0 [0]	0.03 [0.18]	1	1	0	0	0	0
Heliobacterium	0.06 [0.35]	0 [0]	0 [0]	0 [0]	0 [0]	0 [0]	0.06 [0.36]	1	1	0	0	0	0
Polymorphum	0.06 [0.35]	0 [0]	0 [0]	0 [0]	0 [0]	0 [0]	0.06 [0.36]	1	1	0	0	0	0
Candidatus_Moranella	0.03 [0.18]	0 [0]	0 [0]	0 [0]	0 [0]	0 [0]	0.03 [0.18]	1	1	0	0	0	0
Hyphomonas	0.09 [0.53]	0 [0]	0 [0]	0 [0]	0 [0]	0 [0]	0.1 [0.54]	1	1	0	0	0	0
Crinalium	0 [0]	0 [0]	0 [0]	0.09 [0.51]	0 [0]	0 [0]	0.1 [0.54]	1	1	0	0	0	0
Ornithobacterium	0.09 [0.3]	0 [0]	0 [0]	0 [0]	0 [0]	0.04 [0.19]	0.06 [0.25]	1	1	0	0	0	0
Arcobacter	0.06 [0.25]	0 [0]	0.08 [0.28]	0 [0]	0.06 [0.24]	0 [0]	0.03 [0.18]	1	1	0	0	0	0
Chloroflexus	0 [0]	0.13 [0.35]	0 [0]	0.03 [0.17]	0.06 [0.24]	0 [0]	0.03 [0.18]	1	1	0	0	0	0
Hydrogenobacter	0 [0]	0 [0]	0 [0]	0.09 [0.51]	0 [0]	0 [0]	0.1 [0.54]	1	1	0	0	0	0
Streptobacillus	0 [0]	0.2 [0.77]	0 [0]	0 [0]	0 [0]	0.11 [0.57]	0 [0]	1	1	0	0	0	0
Stigmatella	0.06 [0.35]	0 [0]	0 [0]	0.03 [0.17]	0.03 [0.17]	0.07 [0.38]	0 [0]	1	1	0	0	0	0
Coriobacterium	0 [0]	0 [0]	0.23 [0.83]	0 [0]	0 [0]	0 [0]	0.1 [0.54]	1	1	0	0	0	0
Blattabacterium	0 [0]	0 [0]	0.08 [0.28]	0.03 [0.17]	0 [0]	0.04 [0.19]	0.03 [0.18]	1	1	0	0	0	0
Desulfurivibrio	0 [0]	0 [0]	0 [0]	0.09 [0.51]	0.09 [0.51]	0 [0]	0 [0]	NaN	NaN	0	0	0	0
Macrococcus	0 [0]	0 [0]	0 [0]	0.09 [0.51]	0 [0]	0.11 [0.57]	0 [0]	1	1	0	0	0	0
Basfia	0.06 [0.25]	0 [0]	0 [0]	0 [0]	0 [0]	0 [0]	0.06 [0.25]	1	1	0	0	0	0
Oceanithermus	0.03 [0.18]	0 [0]	0 [0]	0.06 [0.24]	0 [0]	0.04 [0.19]	0.06 [0.25]	1	1	0	0	0	0
Planctopirus	0.09 [0.39]	0 [0]	0 [0]	0 [0]	0 [0]	0.04 [0.19]	0.06 [0.36]	1	1	0	0	0	0
Candidatus_Methylomirabilis	0 [0]	0 [0]	0 [0]	0.06 [0.34]	0 [0]	0.07 [0.38]	0 [0]	1	1	0	0	0	0
Aminobacterium	0 [0]	0 [0]	0.23 [0.83]	0 [0]	0 [0]	0 [0]	0.1 [0.54]	1	1	0	0	0	0
Caldicellulosiruptor	0.06 [0.35]	0 [0]	0.08 [0.28]	0 [0]	0.03 [0.17]	0 [0]	0.06 [0.36]	1	1	0	0	0	0
Parvularcula	0.06 [0.25]	0 [0]	0 [0]	0.03 [0.17]	0.03 [0.17]	0 [0]	0.06 [0.25]	1	1	0	0	0	0
Jannaschia	0 [0]	0 [0]	0.15 [0.55]	0.03 [0.17]	0 [0]	0 [0]	0.1 [0.4]	1	1	0	0	0	0
Cellulosilyticum	0 [0]	0.07 [0.26]	0 [0]	0.06 [0.24]	0 [0]	0.04 [0.19]	0.06 [0.25]	1	1	0	0	0	0
Sebaldella	0 [0]	0.2 [0.77]	0 [0]	0 [0]	0 [0]	0.11 [0.57]	0 [0]	1	1	0	0	0	0
Blastococcus	0.03 [0.18]	0 [0]	0.08 [0.28]	0.03 [0.17]	0 [0]	0 [0]	0.1 [0.3]	1	1	0	0	0	0
Isosphaera	0.03 [0.18]	0 [0]	0 [0]	0 [0]	0 [0]	0 [0]	0.03 [0.18]	NaN	NaN	0	0	0	0
Syntrophomonas	0.06 [0.35]	0 [0]	0 [0]	0 [0]	0 [0]	0 [0]	0.06 [0.36]	1	1	0	0	0	0
Candidatus_Azobacteroides	0 [0]	0.13 [0.52]	0 [0]	0 [0]	0 [0]	0.07 [0.38]	0 [0]	1	1	0	0	0	0
Nitratiruptor	0.06 [0.35]	0 [0]	0 [0]	0 [0]	0 [0]	0 [0]	0.06 [0.36]	1	1	0	0	0	0
Candidatus_Blochmannia	0 [0]	0 [0]	0 [0]	0.03 [0.17]	0 [0]	0 [0]	0.03 [0.18]	1	1	0	0	0	0
Lysinibacillus	0 [0]	0 [0]	0.15 [0.55]	0 [0]	0 [0]	0 [0]	0.06 [0.36]	1	1	0	0	0	0
Caldilinea	0.03 [0.18]	0 [0]	0 [0]	0 [0]	0 [0]	0 [0]	0.03 [0.18]	1	1	0	0	0	0
Ilumatobacter	0.03 [0.18]	0 [0]	0 [0]	0 [0]	0 [0]	0.04 [0.19]	0 [0]	1	1	0	0	0	0
Spirosoma	0.06 [0.35]	0 [0]	0 [0]	0 [0]	0 [0]	0 [0]	0.06 [0.36]	1	1	0	0	0	0
Mahella	0 [0]	0.13 [0.52]	0 [0]	0 [0]	0.06 [0.34]	0 [0]	0 [0]	1	1	0	0	0	0
Halobacteriovorax	0.03 [0.18]	0 [0]	0 [0]	0 [0]	0 [0]	0 [0]	0.03 [0.18]	1	1	0	0	0	0
Fervidobacterium	0 [0]	0 [0]	0 [0]	0.06 [0.24]	0 [0]	0.04 [0.19]	0.03 [0.18]	1	1	0	0	0	0
Microcoleus	0 [0]	0 [0]	0.08 [0.28]	0.03 [0.17]	0 [0]	0.04 [0.19]	0.03 [0.18]	1	1	0	0	0	0
Candidatus_Hamiltonella	0 [0]	0 [0]	0 [0]	0 [0]	0 [0]	0 [0]	0 [0]	NaN	NaN	0	0	0	0
Oceanobacillus	0 [0]	0.07 [0.26]	0 [0]	0.03 [0.17]	0.03 [0.17]	0 [0]	0.03 [0.18]	1	1	0	0	0	0
Parachlamydia	0 [0]	0 [0]	0 [0]	0 [0]	0 [0]	0 [0]	0 [0]	NaN	NaN	0	0	0	0
Pararhodospirillum	0.03 [0.18]	0 [0]	0 [0]	0.03 [0.17]	0 [0]	0.04 [0.19]	0.03 [0.18]	1	1	0	0	0	0
Turneriella	0.03 [0.18]	0 [0]	0 [0]	0.03 [0.17]	0 [0]	0 [0]	0.06 [0.25]	1	1	0	0	0	0
Pelobacter	0 [0]	0 [0]	0.15 [0.38]	0 [0]	0 [0]	0.04 [0.19]	0.03 [0.18]	1	1	0	0	0	0
Roseobacter	0 [0]	0 [0]	0.08 [0.28]	0.03 [0.17]	0.03 [0.17]	0 [0]	0.03 [0.18]	1	1	0	0	0	0
Symbiobacterium	0 [0]	0.07 [0.26]	0 [0]	0.03 [0.17]	0 [0]	0.04 [0.19]	0.03 [0.18]	1	1	0	0	0	0
Butyrivibrio	0 [0]	0 [0]	0 [0]	0.06 [0.34]	0 [0]	0.07 [0.38]	0 [0]	1	1	0	0	0	0
Acidothermus	0.03 [0.18]	0.07 [0.26]	0 [0]	0 [0]	0 [0]	0 [0]	0.06 [0.25]	NaN	NaN	0	0	0	0
Gordonibacter	0.03 [0.18]	0 [0]	0 [0]	0.03 [0.17]	0 [0]	0 [0]	0.06 [0.25]	1	1	0	0	0	0
Anaerolinea	0.03 [0.18]	0 [0]	0 [0]	0.03 [0.17]	0 [0]	0 [0]	0.06 [0.25]	1	1	0	0	0	0
Leptospirillum	0.03 [0.18]	0 [0]	0 [0]	0.03 [0.17]	0 [0]	0 [0]	0.06 [0.25]	1	1	0	0	0	0
Pseudothermotoga	0.03 [0.18]	0 [0]	0 [0]	0.03 [0.17]	0.03 [0.17]	0 [0]	0.03 [0.18]	NaN	NaN	0	0	0	0
Sulfobacillus	0 [0]	0 [0]	0 [0]	0.03 [0.17]	0 [0]	0 [0]	0.03 [0.18]	1	1	0	0	0	0
Mobiluncus	0 [0]	0 [0]	0.15 [0.55]	0 [0]	0 [0]	0.07 [0.38]	0 [0]	NaN	NaN	0	0	0	0
Acidimicrobium	0 [0]	0 [0]	0 [0]	0.03 [0.17]	0 [0]	0 [0]	0.03 [0.18]	1	1	0	0	0	0
Melioribacter	0.03 [0.18]	0 [0]	0.08 [0.28]	0 [0]	0 [0]	0.07 [0.26]	0 [0]	1	1	0	0	0	0
Stackebrandtia	0.03 [0.18]	0 [0]	0 [0]	0.03 [0.17]	0 [0]	0 [0]	0.06 [0.25]	1	1	0	0	0	0
Dehalococcoides	0 [0]	0 [0]	0 [0]	0.06 [0.34]	0 [0]	0.07 [0.38]	0 [0]	NaN	NaN	0	0	0	0
Halobacillus	0 [0]	0.07 [0.26]	0 [0]	0.03 [0.17]	0 [0]	0.04 [0.19]	0.03 [0.18]	1	1	0	0	0	0
Tropheryma	0 [0]	0 [0]	0 [0]	0.03 [0.17]	0 [0]	0.04 [0.19]	0 [0]	1	1	0	0	0	0
Tetragenococcus	0 [0]	0 [0]	0 [0]	0.03 [0.17]	0 [0]	0 [0]	0.03 [0.18]	1	1	0	0	0	0
Polynucleobacter	0.03 [0.18]	0 [0]	0 [0]	0.03 [0.17]	0 [0]	0.04 [0.19]	0.03 [0.18]	1	1	0	0	0	0
Rhodomicrobium	0.06 [0.25]	0 [0]	0 [0]	0 [0]	0 [0]	0 [0]	0.06 [0.25]	1	1	0	0	0	0
Dokdonia	0.06 [0.35]	0 [0]	0 [0]	0 [0]	0 [0]	0 [0]	0.06 [0.36]	NaN	NaN	0	0	0	0
Owenweeksia	0 [0]	0 [0]	0 [0]	0.06 [0.34]	0.06 [0.34]	0 [0]	0 [0]	1	1	0	0	0	0
Thalassolituus	0 [0]	0 [0]	0.08 [0.28]	0.03 [0.17]	0 [0]	0 [0]	0.06 [0.25]	1	1	0	0	0	0
Caldanaerobacter	0 [0]	0 [0]	0 [0]	0.03 [0.17]	0 [0]	0 [0]	0.03 [0.18]	1	1	0	0	0	0
Cyanobium	0 [0]	0 [0]	0 [0]	0.03 [0.17]	0 [0]	0 [0]	0.03 [0.18]	1	1	0	0	0	0
Croceibacter	0.03 [0.18]	0 [0]	0 [0]	0 [0]	0 [0]	0 [0]	0.03 [0.18]	1	1	0	0	0	0
Slackia	0 [0]	0 [0]	0 [0]	0.03 [0.17]	0 [0]	0.04 [0.19]	0 [0]	1	1	0	0	0	0
Phycisphaera	0 [0]	0 [0]	0 [0]	0 [0]	0 [0]	0 [0]	0 [0]	NaN	NaN	0	0	0	0
Thermincola	0 [0]	0 [0]	0.08 [0.28]	0 [0]	0.03 [0.17]	0 [0]	0 [0]	NaN	NaN	0	0	0	0
Desulfocapsa	0 [0]	0 [0]	0 [0]	0.03 [0.17]	0.03 [0.17]	0 [0]	0 [0]	1	1	0	0	0	0
Moorella	0.03 [0.18]	0 [0]	0 [0]	0 [0]	0 [0]	0 [0]	0.03 [0.18]	1	1	0	0	0	0
Thermosynechococcus	0.03 [0.18]	0 [0]	0 [0]	0 [0]	0 [0]	0 [0]	0.03 [0.18]	1	1	0	0	0	0
Wigglesworthia	0 [0]	0 [0]	0.08 [0.28]	0 [0]	0.03 [0.17]	0 [0]	0 [0]	1	1	0	0	0	0
Ethanoligenens	0.03 [0.18]	0 [0]	0 [0]	0 [0]	0 [0]	0.04 [0.19]	0 [0]	1	1	0	0	0	0
Thermosediminibacter	0.03 [0.18]	0 [0]	0 [0]	0 [0]	0 [0]	0 [0]	0.03 [0.18]	1	1	0	0	0	0
Pleurocapsa	0 [0]	0 [0]	0 [0]	0 [0]	0 [0]	0 [0]	0 [0]	NaN	NaN	0	0	0	0
Herpetosiphon	0 [0]	0 [0]	0.08 [0.28]	0 [0]	0.03 [0.17]	0 [0]	0 [0]	NaN	NaN	0	0	0	0
Sphaerobacter	0 [0]	0 [0]	0 [0]	0.03 [0.17]	0 [0]	0 [0]	0.03 [0.18]	NaN	NaN	0	0	0	0
Nautilia	0 [0]	0 [0]	0 [0]	0.03 [0.17]	0 [0]	0 [0]	0.03 [0.18]	1	1	0	0	0	0
Nonlabens	0 [0]	0 [0]	0.08 [0.28]	0 [0]	0.03 [0.17]	0 [0]	0 [0]	1	1	0	0	0	0
Ammonifex	0.03 [0.18]	0 [0]	0 [0]	0 [0]	0 [0]	0 [0]	0.03 [0.18]	1	1	0	0	0	0
Geitlerinema	0 [0]	0.07 [0.26]	0 [0]	0 [0]	0 [0]	0 [0]	0.03 [0.18]	NaN	NaN	0	0	0	0
Pelotomaculum	0 [0]	0.07 [0.26]	0 [0]	0 [0]	0 [0]	0.04 [0.19]	0 [0]	1	1	0	0	0	0
Candidatus_Puniceispirillum	0 [0]	0 [0]	0 [0]	0.03 [0.17]	0 [0]	0 [0]	0.03 [0.18]	1	1	0	0	0	0
Marinithermus	0 [0]	0 [0]	0.08 [0.28]	0 [0]	0.03 [0.17]	0 [0]	0 [0]	1	1	0	0	0	0
Thermovirga	0 [0]	0 [0]	0 [0]	0 [0]	0 [0]	0 [0]	0 [0]	NaN	NaN	0	0	0	0
Thermobacillus	0 [0]	0 [0]	0.08 [0.28]	0 [0]	0.03 [0.17]	0 [0]	0 [0]	1	1	0	0	0	0
Acetobacter	0 [0]	0 [0]	0 [0]	0 [0]	0 [0]	0 [0]	0 [0]	NaN	NaN	0	0	0	0
Desulfurispirillum	0 [0]	0 [0]	0 [0]	0.03 [0.17]	0 [0]	0 [0]	0.03 [0.18]	1	1	0	0	0	0
Candidatus_Arthromitus	0 [0]	0 [0]	0 [0]	0 [0]	0 [0]	0 [0]	0 [0]	NaN	NaN	0	0	0	0
Opitutus	0.03 [0.18]	0 [0]	0 [0]	0 [0]	0 [0]	0 [0]	0.03 [0.18]	1	1	0	0	0	0
Rivularia	0.03 [0.18]	0 [0]	0 [0]	0 [0]	0 [0]	0 [0]	0.03 [0.18]	NaN	NaN	0	0	0	0
Hirschia	0 [0]	0 [0]	0 [0]	0.03 [0.17]	0 [0]	0 [0]	0.03 [0.18]	1	1	0	0	0	0
Syntrophobacter	0.03 [0.18]	0 [0]	0 [0]	0 [0]	0 [0]	0.04 [0.19]	0 [0]	1	1	0	0	0	0
Tepidanaerobacter	0.03 [0.18]	0 [0]	0 [0]	0 [0]	0 [0]	0 [0]	0.03 [0.18]	1	1	0	0	0	0
Carboxydothermus	0.03 [0.18]	0 [0]	0 [0]	0 [0]	0 [0]	0 [0]	0.03 [0.18]	1	1	0	0	0	0
Desulfurobacterium	0 [0]	0 [0]	0 [0]	0.03 [0.17]	0 [0]	0 [0]	0.03 [0.18]	1	1	0	0	0	0
Chloracidobacterium	0 [0]	0 [0]	0 [0]	0.03 [0.17]	0 [0]	0 [0]	0.03 [0.18]	1	1	0	0	0	0
Roseiflexus	0 [0]	0 [0]	0 [0]	0.03 [0.17]	0 [0]	0 [0]	0.03 [0.18]	1	1	0	0	0	0
Prochlorococcus	0 [0]	0 [0]	0 [0]	0.03 [0.17]	0.03 [0.17]	0 [0]	0 [0]	NaN	NaN	0	0	0	0
Desulfohalobium	0 [0]	0 [0]	0.08 [0.28]	0 [0]	0 [0]	0 [0]	0.03 [0.18]	1	1	0	0	0	0
Neorickettsia	0 [0]	0 [0]	0 [0]	0.03 [0.17]	0 [0]	0 [0]	0.03 [0.18]	1	1	0	0	0	0
Gottschalkia	0 [0]	0 [0]	0 [0]	0.03 [0.17]	0 [0]	0 [0]	0.03 [0.18]	1	1	0	0	0	0
Thermodesulfobacterium	0.03 [0.18]	0 [0]	0 [0]	0 [0]	0 [0]	0.04 [0.19]	0 [0]	1	1	0	0	0	0
Leptolyngbya	0.03 [0.18]	0 [0]	0 [0]	0 [0]	0.03 [0.17]	0 [0]	0 [0]	1	1	0	0	0	0
Oceanimonas	0 [0]	0 [0]	0 [0]	0 [0]	0 [0]	0 [0]	0 [0]	NaN	NaN	0	0	0	0
Parabacteroides	0.03 [0.18]	0 [0]	0 [0]	0 [0]	0 [0]	0.04 [0.19]	0 [0]	NaN	NaN	0	0	0	0
Sulfurovum	0 [0]	0 [0]	0 [0]	0.03 [0.17]	0 [0]	0.04 [0.19]	0 [0]	1	1	0	0	0	0
Fibrobacter	0.03 [0.18]	0 [0]	0 [0]	0 [0]	0 [0]	0 [0]	0.03 [0.18]	NaN	NaN	0	0	0	0
Thermobaculum	0 [0]	0 [0]	0 [0]	0.03 [0.17]	0 [0]	0.04 [0.19]	0 [0]	1	1	0	0	0	0
Haliscomenobacter	0.03 [0.18]	0 [0]	0 [0]	0 [0]	0 [0]	0 [0]	0.03 [0.18]	1	1	0	0	0	0
Salinibacter	0.03 [0.18]	0 [0]	0 [0]	0 [0]	0 [0]	0.04 [0.19]	0 [0]	1	1	0	0	0	0
Kosmotoga	0.03 [0.18]	0 [0]	0 [0]	0 [0]	0 [0]	0.04 [0.19]	0 [0]	1	1	0	0	0	0
Candidatus_Koribacter	0 [0]	0 [0]	0 [0]	0.03 [0.17]	0 [0]	0.04 [0.19]	0 [0]	1	1	0	0	0	0
Maribacter	0 [0]	0 [0]	0 [0]	0 [0]	0 [0]	0 [0]	0 [0]	NaN	NaN	0	0	0	0
Polaribacter	0 [0]	0 [0]	0 [0]	0 [0]	0 [0]	0 [0]	0 [0]	NaN	NaN	0	0	0	0
